# Supplementary material for: Aqua­(2,2′-bipyridine-κ2 N,N′)bis­(4-iodo­benzoato-κO)copper(II)
Source: Acta Crystallogr Sect E Struct Rep Online. 2010 Nov 10;66(Pt 12):m1530. doi: 10.1107/S1600536810044995 (PMC3011769; doi:10.1107/S1600536810044995)
Supplement: Supplementary file 1 [file e-66-m1530-sup1.cif]

##############################################################################
###                                                                        ###
###        Electronic paper (Acta Crystallographica Section E)             ###
###                                                                        ###
##############################################################################
#                                                                            #
# This CIF contains the data in a paper accepted for publication in Acta     #
# Crystallographica Section E. It conforms to the requirements of Notes      #
# for Authors for Section E, and has been peer reviewed under the auspices   #
# of the IUCr Commission on Journals.                                        #
#                                                                            #
# Full details of the Crystallographic Information File format               #
# are given in the paper "The Crystallographic Information File (CIF):       #
# a New Standard Archive File for Crystallography" by S. R. Hall, F. H.      #
# Allen and I. D. Brown [Acta Cryst. (1991), A47, 655-685].                  #
#                                                                            #
# The current version of the core CIF dictionary is obtainable from          #
# ftp://ftp.iucr.org/pub/cif_core.dic. The current version number is 2.4.    #
#                                                                            #
# Software is freely available for graphical display of the structure(s) in  #
# this CIF.  For information consult the CIF home page http://www.iucr.org/  #
# cif/home.html                                                              #
#                                                                            #
# This file may be used for bona fide research purposes within the           #
# scientific community so long as proper attribution is given to the journal # 
# article from which it was obtained.                                        #
#                                                                            #
##############################################################################
                                             
data_global
_audit_creation_method     SHELXL-97
_journal_date_recd_electronic     2010-10-27
_journal_date_accepted     2010-11-03
_journal_name_full     'Acta Crystallographica, Section E'
_journal_year     2010
_journal_volume     66
_journal_issue     12
_journal_page_first     m1530
_journal_page_last     m1530
_journal_paper_category     QM
_journal_coeditor_code     XU5068
_publ_contact_author
;
     Dr. Seik Weng Ng
     Department of Chemistry
     University of Malaya
     50603 Kuala Lumpur
     Malaysia
;
_publ_contact_author_email     seikweng@um.edu.my
_publ_contact_author_fax     '03 7967 4193'
_publ_contact_author_phone     '03 7967 6778'
_publ_section_title
;\
Aqua(2,2'-bipyridine-\k^2^<i>N</i>,<i>N</i>')bis(4-iodobenzoato-\k<i>O</i>)\
copper(II)
;
loop_
    _publ_author_name
    _publ_author_address
    'Mohamadin, Mohamad Isa'
;
     Department of Chemistry
     University of Malaya
     50603 Kuala Lumpur
     Malaysia
;
    'Abdullah, Norbani'
;
     Department of Chemistry
     University of Malaya
     50603 Kuala Lumpur
     Malaysia
;
    'Lo, Kong Mun'
;
     Department of Chemistry
     University of Malaya
     50603 Kuala Lumpur
     Malaysia
;
    'Ng, Seik Weng'
;
     Department of Chemistry
     University of Malaya
     50603 Kuala Lumpur
     Malaysia
;
_publ_section_synopsis     .
data_I
_audit_creation_method     SHELXL-97
_chemical_name_systematic
;
Aqua(2,2'-bipyridine-\k^2^<i>N</i>,<i>N</i>')bis(4-iodobenzoato-
\k<i>O</i>)copper(II)
;
_chemical_name_common     ?
_chemical_formula_moiety     'C24 H18 Cu I2 N2 O5'
_chemical_formula_sum     'C24 H18 Cu I2 N2 O5'
_chemical_formula_iupac     '[Cu (C7 H4 I O2)2 (C10 H8 N2) (H2 O)]'
_chemical_formula_weight     731.74
_chemical_melting_point     ?
_symmetry_cell_setting     monoclinic
_symmetry_space_group_name_H-M     'P 21/c'
_symmetry_space_group_name_Hall     '-P 2ybc'
loop_
    _symmetry_equiv_pos_as_xyz
    'x, y, z'
    '-x, y+1/2, -z+1/2'
    '-x, -y, -z'
    'x, -y-1/2, z-1/2'
_cell_length_a     13.0571(2)
_cell_length_b     16.0724(2)
_cell_length_c     11.9605(2)
_cell_angle_alpha     90.00
_cell_angle_beta     103.2980(10)
_cell_angle_gamma     90.00
_cell_volume     2442.72(6)
_cell_formula_units_Z     4
_cell_measurement_reflns_used     1215
_cell_measurement_theta_min     2.5
_cell_measurement_theta_max     24.2
_cell_measurement_temperature     100(2)
_exptl_crystal_description     Cube
_exptl_crystal_colour     Blue
_exptl_crystal_size_max     0.30
_exptl_crystal_size_mid     0.30
_exptl_crystal_size_min     0.30
_exptl_crystal_density_diffrn     1.990
_exptl_crystal_density_meas     ?
_exptl_crystal_density_method     'not measured'
_exptl_crystal_F_000     1404
_exptl_absorpt_coefficient_mu     3.460
_exptl_absorpt_correction_type     multi-scan
_exptl_absorpt_process_details     '(<i>TWINABS</i>; Bruker, 2009)'
_exptl_absorpt_correction_T_min     0.4234
_exptl_absorpt_correction_T_max     0.4234
_diffrn_ambient_temperature     100(2)
_diffrn_radiation_type     MoK\a
_diffrn_radiation_wavelength     0.71073
_diffrn_radiation_source     'fine-focus sealed tube'
_diffrn_radiation_monochromator     graphite
_diffrn_measurement_device_type     'Bruker SMART APEX'
_diffrn_measurement_method     \w
_diffrn_detector_area_resol_mean     ?
_diffrn_reflns_number     33957
_diffrn_reflns_av_R_equivalents     0.092
_diffrn_reflns_av_sigmaI/netI     0.0775
_diffrn_reflns_theta_min     2.04
_diffrn_reflns_theta_max     25.13
_diffrn_reflns_theta_full     25.13
_diffrn_measured_fraction_theta_max     0.978
_diffrn_measured_fraction_theta_full     0.978
_diffrn_reflns_limit_h_min     -15
_diffrn_reflns_limit_h_max     15
_diffrn_reflns_limit_k_min     0
_diffrn_reflns_limit_k_max     19
_diffrn_reflns_limit_l_min     0
_diffrn_reflns_limit_l_max     14
_diffrn_standards_number     0
_diffrn_standards_interval_count     0
_diffrn_standards_interval_time     0
_diffrn_standards_decay_%     0
_reflns_number_total     5698
_reflns_number_gt     4505
_reflns_threshold_expression     I>2\s(I)
_refine_ls_structure_factor_coef     Fsqd
_refine_ls_matrix_type     full
_refine_ls_R_factor_all     0.0827
_refine_ls_R_factor_gt     0.0582
_refine_ls_wR_factor_gt     0.1510
_refine_ls_wR_factor_ref     0.1749
_refine_ls_goodness_of_fit_ref     1.076
_refine_ls_restrained_S_all     1.076
_refine_ls_number_reflns     5698
_refine_ls_number_parameters     310
_refine_ls_number_restraints     0
_refine_ls_hydrogen_treatment     constr
_refine_ls_weighting_scheme     calc
_refine_ls_weighting_details
        'calc w=1/[\s^2^(Fo^2^)+(0.0870P)^2^+12.0788P] where P=(Fo^2^+2Fc^2^)/3'
_atom_sites_solution_hydrogens     geom
_atom_sites_solution_primary     direct
_atom_sites_solution_secondary     difmap
_refine_ls_shift/su_max     0.001
_refine_ls_shift/su_mean     0.000
_refine_diff_density_max     1.706
_refine_diff_density_min     -1.688
_refine_ls_extinction_method     none
_refine_ls_extinction_coef     ?
loop_
    _atom_type_symbol
    _atom_type_description
    _atom_type_scat_dispersion_real
    _atom_type_scat_dispersion_imag
    _atom_type_scat_source
    'C' 'C' 0.0033 0.0016
                         'International Tables Vol C Tables 4.2.6.8 and 6.1.1.4'
    'H' 'H' 0.0000 0.0000
                         'International Tables Vol C Tables 4.2.6.8 and 6.1.1.4'
    'N' 'N' 0.0061 0.0033
                         'International Tables Vol C Tables 4.2.6.8 and 6.1.1.4'
    'O' 'O' 0.0106 0.0060
                         'International Tables Vol C Tables 4.2.6.8 and 6.1.1.4'
    'Cu' 'Cu' 0.3201 1.2651
                         'International Tables Vol C Tables 4.2.6.8 and 6.1.1.4'
    'I' 'I' -0.4742 1.8119
                         'International Tables Vol C Tables 4.2.6.8 and 6.1.1.4'
_computing_data_collection     'APEX2 (Bruker, 2009)'
_computing_cell_refinement     'SAINT (Bruker, 2009)'
_computing_data_reduction     'SAINT (Bruker, 2009)'
_computing_structure_solution     'SHELXS97 (Sheldrick, 2008)'
_computing_structure_refinement     'SHELXL97 (Sheldrick, 2008)'
_computing_molecular_graphics     'X-SEED (Barbour, 2001)'
_computing_publication_material     'publCIF (Westrip, 2010)'
loop_
    _atom_site_type_symbol
    _atom_site_label
    _atom_site_fract_x
    _atom_site_fract_y
    _atom_site_fract_z
    _atom_site_U_iso_or_equiv
    _atom_site_adp_type
    _atom_site_calc_flag
    _atom_site_refinement_flags
    _atom_site_occupancy
    _atom_site_disorder_assembly
    _atom_site_disorder_group
    I I1 1.52100(5) 0.77933(4) 0.96178(5) 0.0307(2) Uani d . 1 . .
    I I2 0.54254(5) 1.06313(4) 0.81444(6) 0.0370(2) Uani d . 1 . .
    Cu Cu1 0.88404(8) 0.70624(6) 0.44393(8) 0.0165(3) Uani d . 1 . .
    O O1 0.7975(5) 0.7791(3) 0.5186(5) 0.0189(13) Uani d . 1 . .
    O O2 0.7765(5) 0.8878(4) 0.3970(6) 0.0319(16) Uani d . 1 . .
    O O3 1.0368(4) 0.7208(3) 0.5695(5) 0.0182(12) Uani d . 1 . .
    O O4 1.0982(5) 0.8248(4) 0.4776(5) 0.0220(13) Uani d . 1 . .
    O O1W 0.9172(5) 0.7943(3) 0.3446(5) 0.0203(13) Uani d . 1 . .
    H H11 0.8773 0.8352 0.3455 0.030 Uiso calc R 1 . .
    H H12 0.9801 0.8092 0.3687 0.030 Uiso calc R 1 . .
    N N1 0.8380(5) 0.6058(4) 0.5151(6) 0.0162(15) Uani d . 1 . .
    N N2 0.9245(5) 0.6191(4) 0.3416(5) 0.0144(14) Uani d . 1 . .
    C C1 0.7637(7) 0.8513(5) 0.4846(8) 0.0215(19) Uani d . 1 . .
    C C2 0.7064(7) 0.8978(5) 0.5618(7) 0.0209(18) Uani d . 1 . .
    C C3 0.6627(7) 0.9757(5) 0.5274(8) 0.024(2) Uani d . 1 . .
    H H3 0.6656 0.9967 0.4540 0.029 Uiso calc R 1 . .
    C C4 0.6158(7) 1.0224(6) 0.5975(8) 0.028(2) Uani d . 1 . .
    H H4 0.5884 1.0759 0.5737 0.034 Uiso calc R 1 . .
    C C5 0.6090(7) 0.9913(5) 0.7019(8) 0.0236(19) Uani d . 1 . .
    C C6 0.6510(7) 0.9127(5) 0.7390(8) 0.026(2) Uani d . 1 . .
    H H6 0.6470 0.8919 0.8122 0.031 Uiso calc R 1 . .
    C C7 0.6977(7) 0.8665(5) 0.6682(7) 0.0219(19) Uani d . 1 . .
    H H7 0.7245 0.8128 0.6916 0.026 Uiso calc R 1 . .
    C C8 1.1036(7) 0.7747(5) 0.5605(7) 0.0195(18) Uani d . 1 . .
    C C9 1.2009(7) 0.7822(5) 0.6583(7) 0.0171(17) Uani d . 1 . .
    C C10 1.2850(7) 0.8289(5) 0.6483(7) 0.0217(19) Uani d . 1 . .
    H H10 1.2808 0.8612 0.5809 0.026 Uiso calc R 1 . .
    C C11 1.3773(7) 0.8306(5) 0.7346(7) 0.0222(19) Uani d . 1 . .
    H H11A 1.4365 0.8623 0.7263 0.027 Uiso calc R 1 . .
    C C12 1.3794(7) 0.7842(5) 0.8332(7) 0.0216(19) Uani d . 1 . .
    C C13 1.2941(7) 0.7393(5) 0.8471(8) 0.0235(19) Uani d . 1 . .
    H H13 1.2969 0.7096 0.9164 0.028 Uiso calc R 1 . .
    C C14 1.2052(7) 0.7373(5) 0.7612(7) 0.0204(18) Uani d . 1 . .
    H H14 1.1460 0.7059 0.7703 0.024 Uiso calc R 1 . .
    C C15 0.7940(7) 0.6048(5) 0.6056(7) 0.0218(19) Uani d . 1 . .
    H H15 0.7804 0.6566 0.6378 0.026 Uiso calc R 1 . .
    C C16 0.7670(8) 0.5324(5) 0.6550(8) 0.025(2) Uani d . 1 . .
    H H16 0.7364 0.5339 0.7198 0.030 Uiso calc R 1 . .
    C C17 0.7866(7) 0.4578(6) 0.6057(8) 0.026(2) Uani d . 1 . .
    H H17 0.7687 0.4068 0.6365 0.031 Uiso calc R 1 . .
    C C18 0.8320(7) 0.4570(5) 0.5122(8) 0.0230(19) Uani d . 1 . .
    H H18 0.8456 0.4059 0.4782 0.028 Uiso calc R 1 . .
    C C19 0.8573(6) 0.5329(5) 0.4690(7) 0.0152(17) Uani d . 1 . .
    C C20 0.9038(6) 0.5399(5) 0.3673(7) 0.0166(17) Uani d . 1 . .
    C C21 0.9213(7) 0.4734(5) 0.3003(8) 0.026(2) Uani d . 1 . .
    H H21 0.9065 0.4181 0.3200 0.031 Uiso calc R 1 . .
    C C22 0.9603(8) 0.4886(6) 0.2050(7) 0.026(2) Uani d . 1 . .
    H H22 0.9734 0.4439 0.1582 0.031 Uiso calc R 1 . .
    C C23 0.9802(7) 0.5701(5) 0.1779(8) 0.024(2) Uani d . 1 . .
    H H23 1.0054 0.5821 0.1112 0.029 Uiso calc R 1 . .
    C C24 0.9627(6) 0.6336(5) 0.2493(7) 0.0195(18) Uani d . 1 . .
    H H24 0.9784 0.6892 0.2320 0.023 Uiso calc R 1 . .
loop_
    _atom_site_aniso_label
    _atom_site_aniso_U_11
    _atom_site_aniso_U_22
    _atom_site_aniso_U_33
    _atom_site_aniso_U_12
    _atom_site_aniso_U_13
    _atom_site_aniso_U_23
    I1 0.0258(3) 0.0370(4) 0.0256(4) 0.0053(3) -0.0018(2) -0.0007(2)
    I2 0.0303(4) 0.0424(4) 0.0393(4) 0.0066(3) 0.0099(3) -0.0150(3)
    Cu1 0.0216(6) 0.0126(5) 0.0153(5) -0.0010(4) 0.0045(4) 0.0007(4)
    O1 0.026(3) 0.016(3) 0.015(3) 0.000(2) 0.007(3) -0.004(2)
    O2 0.039(4) 0.029(4) 0.032(4) 0.010(3) 0.017(3) 0.017(3)
    O3 0.017(3) 0.020(3) 0.015(3) -0.002(2) 0.000(2) 0.000(2)
    O4 0.025(3) 0.021(3) 0.019(3) -0.007(3) 0.003(3) 0.008(2)
    O1W 0.025(3) 0.017(3) 0.018(3) 0.000(2) 0.002(3) 0.001(2)
    N1 0.020(4) 0.010(3) 0.017(4) -0.003(3) 0.000(3) -0.001(3)
    N2 0.016(3) 0.017(4) 0.008(3) 0.003(3) 0.000(3) 0.001(3)
    C1 0.016(4) 0.020(5) 0.028(5) 0.004(3) 0.005(4) 0.007(4)
    C2 0.017(4) 0.020(4) 0.025(5) -0.001(3) 0.002(4) 0.000(3)
    C3 0.025(5) 0.023(5) 0.026(5) 0.000(4) 0.008(4) 0.004(3)
    C4 0.022(5) 0.026(5) 0.036(6) 0.001(4) 0.006(4) -0.003(4)
    C5 0.015(4) 0.026(5) 0.027(5) 0.003(4) -0.001(4) -0.011(4)
    C6 0.021(5) 0.022(5) 0.036(6) -0.001(4) 0.009(4) 0.001(4)
    C7 0.017(4) 0.017(4) 0.027(5) 0.001(3) -0.007(4) -0.002(3)
    C8 0.023(5) 0.015(4) 0.022(5) 0.003(4) 0.008(4) -0.004(3)
    C9 0.020(4) 0.019(4) 0.014(4) 0.004(3) 0.005(3) 0.002(3)
    C10 0.030(5) 0.024(5) 0.013(4) 0.002(4) 0.009(4) 0.000(3)
    C11 0.019(4) 0.032(5) 0.017(4) -0.005(4) 0.007(4) -0.006(3)
    C12 0.029(5) 0.022(4) 0.015(4) 0.009(4) 0.007(4) -0.008(3)
    C13 0.026(5) 0.019(4) 0.025(5) 0.005(4) 0.004(4) -0.001(3)
    C14 0.025(5) 0.012(4) 0.024(5) 0.004(3) 0.006(4) -0.002(3)
    C15 0.024(5) 0.017(4) 0.024(5) 0.000(4) 0.004(4) -0.001(3)
    C16 0.034(5) 0.023(5) 0.019(5) -0.004(4) 0.008(4) 0.002(3)
    C17 0.028(5) 0.027(5) 0.023(5) -0.006(4) 0.008(4) 0.006(4)
    C18 0.019(5) 0.013(4) 0.037(5) 0.003(3) 0.006(4) 0.003(4)
    C19 0.010(4) 0.019(4) 0.015(4) 0.004(3) -0.002(3) 0.004(3)
    C20 0.016(4) 0.014(4) 0.019(5) 0.001(3) 0.000(3) 0.000(3)
    C21 0.031(5) 0.017(5) 0.029(5) -0.005(4) 0.006(4) 0.002(3)
    C22 0.035(5) 0.023(5) 0.020(5) 0.002(4) 0.007(4) -0.006(4)
    C23 0.023(5) 0.028(5) 0.020(5) 0.002(4) 0.002(4) 0.004(4)
    C24 0.019(4) 0.025(5) 0.017(5) 0.002(4) 0.009(4) -0.001(3)
loop_
    _geom_bond_atom_site_label_1
    _geom_bond_atom_site_label_2
    _geom_bond_site_symmetry_2
    _geom_bond_distance
    _geom_bond_publ_flag
    I1 C12 . 2.117(9) ?
    I2 C5 . 2.106(8) ?
    Cu1 N1 . 1.982(7) y
    Cu1 N2 . 2.009(6) y
    Cu1 O1 . 1.977(5) y
    Cu1 O3 . 2.216(6) y
    Cu1 O1W . 1.959(5) y
    O1 C1 . 1.275(10) ?
    O2 C1 . 1.246(10) ?
    O3 C8 . 1.251(10) ?
    O4 C8 . 1.268(10) ?
    O1W H11 . 0.8400 ?
    O1W H12 . 0.8400 ?
    N1 C15 . 1.338(11) ?
    N1 C19 . 1.344(10) ?
    N2 C24 . 1.332(10) ?
    N2 C20 . 1.351(10) ?
    C1 C2 . 1.513(12) ?
    C2 C7 . 1.396(12) ?
    C2 C3 . 1.397(12) ?
    C3 C4 . 1.369(12) ?
    C3 H3 . 0.9500 ?
    C4 C5 . 1.367(13) ?
    C4 H4 . 0.9500 ?
    C5 C6 . 1.409(12) ?
    C6 C7 . 1.370(12) ?
    C6 H6 . 0.9500 ?
    C7 H7 . 0.9500 ?
    C8 C9 . 1.521(12) ?
    C9 C10 . 1.358(12) ?
    C9 C14 . 1.416(11) ?
    C10 C11 . 1.395(12) ?
    C10 H10 . 0.9500 ?
    C11 C12 . 1.390(12) ?
    C11 H11A . 0.9500 ?
    C12 C13 . 1.369(13) ?
    C13 C14 . 1.363(12) ?
    C13 H13 . 0.9500 ?
    C14 H14 . 0.9500 ?
    C15 C16 . 1.387(12) ?
    C15 H15 . 0.9500 ?
    C16 C17 . 1.386(12) ?
    C16 H16 . 0.9500 ?
    C17 C18 . 1.380(12) ?
    C17 H17 . 0.9500 ?
    C18 C19 . 1.394(11) ?
    C18 H18 . 0.9500 ?
    C19 C20 . 1.484(12) ?
    C20 C21 . 1.386(12) ?
    C21 C22 . 1.373(12) ?
    C21 H21 . 0.9500 ?
    C22 C23 . 1.389(13) ?
    C22 H22 . 0.9500 ?
    C23 C24 . 1.383(12) ?
    C23 H23 . 0.9500 ?
    C24 H24 . 0.9500 ?
loop_
    _geom_angle_atom_site_label_1
    _geom_angle_atom_site_label_2
    _geom_angle_atom_site_label_3
    _geom_angle_site_symmetry_1
    _geom_angle_site_symmetry_3
    _geom_angle
    _geom_angle_publ_flag
    O1W Cu1 O1 . . 94.3(2) ?
    O1W Cu1 N1 . . 168.6(3) ?
    O1 Cu1 N1 . . 91.6(3) ?
    O1W Cu1 N2 . . 90.5(3) ?
    O1 Cu1 N2 . . 161.0(3) ?
    N1 Cu1 N2 . . 80.9(3) ?
    O1W Cu1 O3 . . 92.6(2) ?
    O1 Cu1 O3 . . 98.7(2) ?
    N1 Cu1 O3 . . 96.3(2) ?
    N2 Cu1 O3 . . 99.5(2) ?
    C1 O1 Cu1 . . 126.0(5) ?
    C8 O3 Cu1 . . 123.5(5) ?
    Cu1 O1W H11 . . 109.5 ?
    Cu1 O1W H12 . . 109.5 ?
    H11 O1W H12 . . 109.5 ?
    C15 N1 C19 . . 118.6(7) ?
    C15 N1 Cu1 . . 125.9(5) ?
    C19 N1 Cu1 . . 115.5(5) ?
    C24 N2 C20 . . 119.1(7) ?
    C24 N2 Cu1 . . 125.7(6) ?
    C20 N2 Cu1 . . 115.1(5) ?
    O2 C1 O1 . . 126.4(8) ?
    O2 C1 C2 . . 117.5(7) ?
    O1 C1 C2 . . 116.1(7) ?
    C7 C2 C3 . . 118.5(8) ?
    C7 C2 C1 . . 122.2(8) ?
    C3 C2 C1 . . 119.3(7) ?
    C4 C3 C2 . . 121.4(8) ?
    C4 C3 H3 . . 119.3 ?
    C2 C3 H3 . . 119.3 ?
    C5 C4 C3 . . 119.4(9) ?
    C5 C4 H4 . . 120.3 ?
    C3 C4 H4 . . 120.3 ?
    C4 C5 C6 . . 120.9(8) ?
    C4 C5 I2 . . 120.5(7) ?
    C6 C5 I2 . . 118.6(6) ?
    C7 C6 C5 . . 119.2(8) ?
    C7 C6 H6 . . 120.4 ?
    C5 C6 H6 . . 120.4 ?
    C6 C7 C2 . . 120.6(8) ?
    C6 C7 H7 . . 119.7 ?
    C2 C7 H7 . . 119.7 ?
    O3 C8 O4 . . 126.4(8) ?
    O3 C8 C9 . . 117.7(7) ?
    O4 C8 C9 . . 115.9(7) ?
    C10 C9 C14 . . 119.1(8) ?
    C10 C9 C8 . . 121.7(7) ?
    C14 C9 C8 . . 119.1(7) ?
    C9 C10 C11 . . 121.6(8) ?
    C9 C10 H10 . . 119.2 ?
    C11 C10 H10 . . 119.2 ?
    C12 C11 C10 . . 117.5(8) ?
    C12 C11 H11A . . 121.3 ?
    C10 C11 H11A . . 121.3 ?
    C13 C12 C11 . . 121.9(8) ?
    C13 C12 I1 . . 119.4(6) ?
    C11 C12 I1 . . 118.6(7) ?
    C14 C13 C12 . . 119.8(8) ?
    C14 C13 H13 . . 120.1 ?
    C12 C13 H13 . . 120.1 ?
    C13 C14 C9 . . 120.0(8) ?
    C13 C14 H14 . . 120.0 ?
    C9 C14 H14 . . 120.0 ?
    N1 C15 C16 . . 123.6(8) ?
    N1 C15 H15 . . 118.2 ?
    C16 C15 H15 . . 118.2 ?
    C17 C16 C15 . . 117.1(8) ?
    C17 C16 H16 . . 121.5 ?
    C15 C16 H16 . . 121.5 ?
    C18 C17 C16 . . 120.6(8) ?
    C18 C17 H17 . . 119.7 ?
    C16 C17 H17 . . 119.7 ?
    C17 C18 C19 . . 118.3(8) ?
    C17 C18 H18 . . 120.9 ?
    C19 C18 H18 . . 120.9 ?
    N1 C19 C18 . . 121.9(7) ?
    N1 C19 C20 . . 114.9(7) ?
    C18 C19 C20 . . 123.2(7) ?
    N2 C20 C21 . . 121.8(7) ?
    N2 C20 C19 . . 113.5(7) ?
    C21 C20 C19 . . 124.6(7) ?
    C22 C21 C20 . . 119.0(8) ?
    C22 C21 H21 . . 120.5 ?
    C20 C21 H21 . . 120.5 ?
    C21 C22 C23 . . 119.1(8) ?
    C21 C22 H22 . . 120.4 ?
    C23 C22 H22 . . 120.4 ?
    C24 C23 C22 . . 119.1(8) ?
    C24 C23 H23 . . 120.5 ?
    C22 C23 H23 . . 120.5 ?
    N2 C24 C23 . . 121.9(8) ?
    N2 C24 H24 . . 119.0 ?
    C23 C24 H24 . . 119.0 ?
loop_
    _geom_torsion_atom_site_label_1
    _geom_torsion_atom_site_label_2
    _geom_torsion_atom_site_label_3
    _geom_torsion_atom_site_label_4
    _geom_torsion_site_symmetry_1
    _geom_torsion_site_symmetry_2
    _geom_torsion_site_symmetry_3
    _geom_torsion_site_symmetry_4
    _geom_torsion
    _geom_torsion_publ_flag
    O1W Cu1 O1 C1 . . . . 13.0(7) ?
    N1 Cu1 O1 C1 . . . . -157.2(7) ?
    N2 Cu1 O1 C1 . . . . -91.2(10) ?
    O3 Cu1 O1 C1 . . . . 106.2(7) ?
    O1W Cu1 O3 C8 . . . . 2.8(6) ?
    O1 Cu1 O3 C8 . . . . -91.9(6) ?
    N1 Cu1 O3 C8 . . . . 175.6(6) ?
    N2 Cu1 O3 C8 . . . . 93.8(6) ?
    O1W Cu1 N1 C15 . . . . -138.5(12) ?
    O1 Cu1 N1 C15 . . . . -17.7(7) ?
    N2 Cu1 N1 C15 . . . . 179.8(7) ?
    O3 Cu1 N1 C15 . . . . 81.2(7) ?
    O1W Cu1 N1 C19 . . . . 44.0(17) ?
    O1 Cu1 N1 C19 . . . . 164.8(6) ?
    N2 Cu1 N1 C19 . . . . 2.3(6) ?
    O3 Cu1 N1 C19 . . . . -96.3(6) ?
    O1W Cu1 N2 C24 . . . . 2.9(7) ?
    O1 Cu1 N2 C24 . . . . 107.7(9) ?
    N1 Cu1 N2 C24 . . . . 175.3(7) ?
    O3 Cu1 N2 C24 . . . . -89.8(7) ?
    O1W Cu1 N2 C20 . . . . -172.7(6) ?
    O1 Cu1 N2 C20 . . . . -68.0(10) ?
    N1 Cu1 N2 C20 . . . . -0.3(6) ?
    O3 Cu1 N2 C20 . . . . 94.6(6) ?
    Cu1 O1 C1 O2 . . . . 2.1(13) ?
    Cu1 O1 C1 C2 . . . . -175.2(5) ?
    O2 C1 C2 C7 . . . . -172.9(8) ?
    O1 C1 C2 C7 . . . . 4.7(12) ?
    O2 C1 C2 C3 . . . . 5.4(13) ?
    O1 C1 C2 C3 . . . . -177.0(8) ?
    C7 C2 C3 C4 . . . . 2.5(13) ?
    C1 C2 C3 C4 . . . . -175.9(9) ?
    C2 C3 C4 C5 . . . . -1.8(14) ?
    C3 C4 C5 C6 . . . . 1.1(14) ?
    C3 C4 C5 I2 . . . . 177.7(7) ?
    C4 C5 C6 C7 . . . . -1.1(13) ?
    I2 C5 C6 C7 . . . . -177.8(7) ?
    C5 C6 C7 C2 . . . . 1.7(13) ?
    C3 C2 C7 C6 . . . . -2.4(13) ?
    C1 C2 C7 C6 . . . . 175.9(8) ?
    Cu1 O3 C8 O4 . . . . -4.6(12) ?
    Cu1 O3 C8 C9 . . . . 174.9(5) ?
    O3 C8 C9 C10 . . . . 169.1(8) ?
    O4 C8 C9 C10 . . . . -11.3(11) ?
    O3 C8 C9 C14 . . . . -9.0(11) ?
    O4 C8 C9 C14 . . . . 170.5(7) ?
    C14 C9 C10 C11 . . . . 3.1(12) ?
    C8 C9 C10 C11 . . . . -175.0(7) ?
    C9 C10 C11 C12 . . . . -1.6(12) ?
    C10 C11 C12 C13 . . . . -1.0(12) ?
    C10 C11 C12 I1 . . . . 176.3(6) ?
    C11 C12 C13 C14 . . . . 2.0(12) ?
    I1 C12 C13 C14 . . . . -175.3(6) ?
    C12 C13 C14 C9 . . . . -0.5(12) ?
    C10 C9 C14 C13 . . . . -2.1(12) ?
    C8 C9 C14 C13 . . . . 176.1(7) ?
    C19 N1 C15 C16 . . . . 0.1(13) ?
    Cu1 N1 C15 C16 . . . . -177.3(7) ?
    N1 C15 C16 C17 . . . . -0.6(14) ?
    C15 C16 C17 C18 . . . . 0.6(14) ?
    C16 C17 C18 C19 . . . . 0.0(14) ?
    C15 N1 C19 C18 . . . . 0.5(12) ?
    Cu1 N1 C19 C18 . . . . 178.2(6) ?
    C15 N1 C19 C20 . . . . 178.5(7) ?
    Cu1 N1 C19 C20 . . . . -3.8(9) ?
    C17 C18 C19 N1 . . . . -0.6(13) ?
    C17 C18 C19 C20 . . . . -178.4(8) ?
    C24 N2 C20 C21 . . . . 0.1(12) ?
    Cu1 N2 C20 C21 . . . . 176.0(7) ?
    C24 N2 C20 C19 . . . . -177.5(7) ?
    Cu1 N2 C20 C19 . . . . -1.5(9) ?
    N1 C19 C20 N2 . . . . 3.5(11) ?
    C18 C19 C20 N2 . . . . -178.6(8) ?
    N1 C19 C20 C21 . . . . -174.0(8) ?
    C18 C19 C20 C21 . . . . 4.0(14) ?
    N2 C20 C21 C22 . . . . -0.3(14) ?
    C19 C20 C21 C22 . . . . 176.9(8) ?
    C20 C21 C22 C23 . . . . -0.6(14) ?
    C21 C22 C23 C24 . . . . 1.6(14) ?
    C20 N2 C24 C23 . . . . 1.1(13) ?
    Cu1 N2 C24 C23 . . . . -174.4(6) ?
    C22 C23 C24 N2 . . . . -1.9(14) ?
loop_
    _geom_hbond_atom_site_label_D
    _geom_hbond_atom_site_label_H
    _geom_hbond_atom_site_label_A
    _geom_hbond_site_symmetry_A
    _geom_hbond_distance_DH
    _geom_hbond_distance_HA
    _geom_hbond_distance_DA
    _geom_hbond_angle_DHA
    _geom_hbond_publ_flag
    O1w H11 O2 . 0.84 1.79 2.560(9) 151.9 yes
    O1w H12 O4 . 0.84 1.79 2.575(8) 153.9 yes
