# Supplementary material for: Aqua­(2,2′-bipyridine-κ2 N,N′)bis­(4-iodo­benzoato-κO)copper(II)
Source: Acta Crystallogr Sect E Struct Rep Online. 2010 Nov 10;66(Pt 12):m1530. doi: 10.1107/S1600536810044995 (PMC3011769; doi:10.1107/S1600536810044995)
Supplement: Supplementary file 2 [file e-66-m1530-Isup2.hkl]

# 
# h,k,l, Fc-squared, Fo-squared, sigma(Fo-squared) and status flag 
# 
data_I
_shelx_title '  P21/c' 
_shelx_refln_list_code          4 
_shelx_F_calc_maximum      399.19 
_exptl_crystal_F_000      1404.00 
_reflns_d_resolution_high  0.8367 
 
loop_ 
 _symmetry_equiv_pos_as_xyz 
 'x, y, z' 
 '-x, y+1/2, -z+1/2' 
 '-x, -y, -z' 
 'x, -y-1/2, z-1/2' 
 
_cell_length_a    13.0571 
_cell_length_b    16.0724 
_cell_length_c    11.9605 
_cell_angle_alpha  90.000 
_cell_angle_beta  103.298 
_cell_angle_gamma  90.000 
 
_shelx_F_squared_multiplier     1.000 
 
loop_ 
 _refln_index_h 
 _refln_index_k 
 _refln_index_l 
 _refln_F_squared_calc 
 _refln_F_squared_meas 
 _refln_F_squared_sigma 
 _refln_observed_status 
   2   0   0    36326.65    34867.67   2138.63 o 
   3   0   0    62149.55    66115.71   4049.51 o 
   4   0   0     7920.56     7950.64    507.44 o 
   5   0   0    23963.53    23431.07   1455.55 o 
   6   0   0      561.92      509.63     82.58 o 
   7   0   0     5371.89     5566.98    383.31 o 
   8   0   0      709.99      619.43     53.93 o 
   9   0   0     4847.66     4899.73    209.42 o 
  10   0   0      194.76      -23.70     75.68 o 
  11   0   0     2840.84     2914.87    254.66 o 
  12   0   0     9153.57    10500.24    715.01 o 
  13   0   0     1868.79     2143.91    212.86 o 
  14   0   0     3430.54     4001.05    331.08 o 
  15   0   0      488.17      539.71    131.79 o 
   1   1   0     4606.21     4627.26    203.79 o 
   2   1   0    16817.85    19760.44    901.23 o 
   2   1   0    11687.47    12261.75    536.41 o 
   3   1   0     2526.42     2537.02    195.82 o 
   3   1   0     1755.72     1616.45     83.75 o 
   4   1   0      133.54      162.88     70.59 o 
   4   1   0       92.80       99.91     31.32 o 
   5   1   0      181.66      145.53     41.75 o 
   6   1   0     6836.56     6273.31    295.28 o 
   7   1   0       27.49       17.31     17.39 o 
   8   1   0     6914.84     7084.92    487.90 o 
   9   1   0     4186.43     4414.50    239.63 o 
   9   1   0     3439.21     3536.81    165.47 o 
  10   1   0     2127.58     2001.76    119.18 o 
  10   1   0      241.68       55.10     61.28 o 
  11   1   0     4292.16     4626.75    359.35 o 
  11   1   0     4144.92     4458.02    347.15 o 
  12   1   0     4236.77     4903.89    373.80 o 
  12   1   0     2426.91     2654.13    247.68 o 
  13   1   0     3405.35     3371.67    285.70 o 
  13   1   0     3000.90     3085.82    277.31 o 
  14   1   0     3261.75     3595.90    307.34 o 
  14   1   0     3838.30     4442.23    361.69 o 
  15   1   0     1138.77     1024.74    172.37 o 
  15   1   0     1092.45     1029.30    163.04 o 
   0   2   0     8587.27    10822.34    461.24 o 
   1   2   0     1759.84     2311.00    104.90 o 
   1   2   0     1222.99     1251.31     82.51 o 
   2   2   0     1432.06     1466.86     71.94 o 
   3   2   0    10641.78    11420.52    503.59 o 
   3   2   0    15313.13    17341.17   1086.94 o 
   4   2   0      955.80     1344.80    137.28 o 
   4   2   0      664.23      656.42     52.04 o 
   5   2   0    19050.81    18736.77    827.28 o 
   6   2   0     1329.34     1183.97     85.84 o 
   7   2   0     4291.45     3857.17    279.41 o 
   8   2   0     8795.74     8323.89    404.88 o 
   9   2   0     1291.36     1040.63    107.09 o 
   9   2   0     2586.26     2603.73    136.59 o 
  10   2   0    10182.87    10989.66    518.10 o 
  10   2   0     9170.56     9720.26    384.16 o 
  11   2   0     2140.05     2006.84    210.79 o 
  11   2   0     2119.17     2433.64    226.42 o 
  12   2   0      222.00      319.60    114.44 o 
  12   2   0      539.70      469.51    125.13 o 
  13   2   0     3393.31     3588.70    303.18 o 
  13   2   0     3793.72     3931.36    331.61 o 
  14   2   0      210.26      129.70    109.96 o 
  14   2   0      686.51      902.12    161.93 o 
  15   2   0      267.67      382.75    149.00 o 
   1   3   0     3107.39     3825.14    170.71 o 
   2   3   0     2746.98     2649.81    122.94 o 
   2   3   0     3952.80     4558.89    293.70 o 
   3   3   0    34413.83    38284.22   1662.42 o 
   3   3   0    49520.25    52858.03   3277.46 o 
   4   3   0    33468.46    36398.70   1584.61 o 
   5   3   0    18105.31    19422.41    856.38 o 
   6   3   0    44717.75    45551.30   2810.46 o 
   7   3   0     9596.79     9736.20    634.88 o 
   8   3   0    18182.68    17950.71    518.70 o 
   9   3   0     9492.71    10480.67    494.53 o 
   9   3   0     9602.20    10391.05    503.41 o 
  10   3   0     6945.60     6866.72    282.34 o 
  10   3   0     5301.31     5483.15    287.92 o 
  11   3   0     4045.55     4310.53    345.72 o 
  11   3   0     3784.86     4022.16    319.94 o 
  12   3   0      966.64      967.57    155.67 o 
  12   3   0      914.88      865.66    163.31 o 
  13   3   0     1499.65     1671.77    202.97 o 
  13   3   0      872.07      889.07    151.66 o 
  14   3   0      995.06     1251.07    192.65 o 
   0   4   0    29084.96    34090.88   1446.14 o 
   1   4   0     5028.87     6506.07    409.90 o 
   2   4   0    21907.17    25396.23   1081.48 o 
   2   4   0    15224.27    16214.85   1000.86 o 
   3   4   0    12397.61    13340.92    586.76 o 
   3   4   0    17839.71    23984.64   1464.38 o 
   4   4   0      135.39      158.82     37.75 o 
   4   4   0      194.81      174.23     78.43 o 
   5   4   0     4970.66     5238.58    350.33 o 
   6   4   0     2152.46     2202.24    179.39 o 
   7   4   0     2439.07     2451.18     99.40 o 
   8   4   0     2888.76     2638.74    109.78 o 
   9   4   0       85.79      264.01    113.36 o 
   9   4   0     2065.19     2032.47    187.97 o 
  10   4   0     1306.51     1304.22    126.87 o 
  10   4   0     2357.01     2198.57    155.40 o 
  11   4   0      878.40      790.47    151.33 o 
  11   4   0      170.17      454.01    135.21 o 
  12   4   0      468.32      259.64    147.92 o 
  12   4   0      334.12      527.38    137.45 o 
  13   4   0      587.20      664.11    141.81 o 
  13   4   0      406.39      301.79    152.51 o 
  14   4   0      955.48     1213.44    177.66 o 
  14   4   0      738.09      845.43    176.33 o 
   1   5   0     3998.32     4676.37    305.41 o 
   2   5   0      691.44      595.05     58.88 o 
   2   5   0      994.96      983.30     66.83 o 
   3   5   0      456.81      449.17     58.14 o 
   3   5   0      657.34      882.70    102.16 o 
   4   5   0     3883.72     4022.60    270.81 o 
   4   5   0     5588.54     6294.51    416.93 o 
   5   5   0     8366.19     9469.22    607.25 o 
   6   5   0       20.48      -59.48     70.65 o 
   7   5   0     3767.67     3764.54    141.69 o 
   8   5   0       12.88       10.96     24.01 o 
   9   5   0      226.40       89.96    111.59 o 
  10   5   0      130.41      -49.20     92.45 o 
  10   5   0      301.55       24.93     90.39 o 
  11   5   0      414.09     -140.78    140.78 o 
  11   5   0      601.24      567.34    142.67 o 
  12   5   0      471.05      423.09    141.57 o 
  12   5   0      327.91      305.51    157.60 o 
  13   5   0     1727.38     1954.73    215.92 o 
  13   5   0     1732.61     1542.54    221.69 o 
  14   5   0     2140.65     2063.54    257.73 o 
   0   6   0    15968.03    15551.03    672.89 o 
   1   6   0    12261.76    12521.57    385.73 o 
   2   6   0    12751.44    13445.07    584.36 o 
   3   6   0    15559.32    15178.99    943.69 o 
   3   6   0    22389.30    24846.98   1065.54 o 
   4   6   0    12150.89    12835.32    806.10 o 
   4   6   0    17484.69    22155.56   1366.46 o 
   5   6   0      507.47      308.12     72.83 o 
   6   6   0     3888.75     4503.39    316.62 o 
   7   6   0       39.99       26.56     25.54 o 
   8   6   0     1119.82      698.84    171.26 o 
   9   6   0      820.83      363.08    166.33 o 
  10   6   0      491.98      217.41    107.74 o 
  11   6   0     1026.10     1192.92    179.66 o 
  11   6   0     1060.90      847.73    132.06 o 
  12   6   0     1064.31     1131.71    176.51 o 
  12   6   0     1015.40      763.01    189.63 o 
  13   6   0      210.55      407.55    151.88 o 
  13   6   0      562.33      824.19    133.87 o 
  14   6   0      451.64      539.90    138.32 o 
  14   6   0       74.77      -33.93    204.52 o 
   1   7   0     1675.69     1740.32     59.50 o 
   2   7   0     1811.55     1878.59    108.96 o 
   3   7   0      554.39      771.82    111.34 o 
   4   7   0     2022.85     2020.32     71.55 o 
   5   7   0     2332.23     2670.63     91.63 o 
   6   7   0       19.84       44.46     19.43 o 
   7   7   0     3618.09     3968.99    153.08 o 
   8   7   0      728.49      930.97     66.02 o 
   9   7   0      381.03      -75.09    153.24 o 
  10   7   0     3007.03     2984.29    308.13 o 
  11   7   0      435.62      350.95    167.00 o 
  12   7   0      703.83      818.76    208.91 o 
  12   7   0      835.27      987.14    170.65 o 
  13   7   0       56.62      -83.88    137.88 o 
  14   7   0       46.03     -206.68    206.68 o 
   0   8   0     7068.88     6547.55    302.18 o 
   1   8   0     2024.03     1936.45     79.31 o 
   2   8   0     8897.04     9167.84    290.27 o 
   3   8   0     5683.82     5442.76    147.01 o 
   4   8   0      240.72      279.23     24.67 o 
   5   8   0     2100.61     2056.89     77.05 o 
   6   8   0      368.78      310.69     30.79 o 
   7   8   0     1804.85     1878.51     74.13 o 
   8   8   0        2.33      -26.55     26.55 o 
   9   8   0     5229.60     5413.34    204.05 o 
  10   8   0     1340.24     1481.91     82.86 o 
  11   8   0     3638.70     3283.23    340.87 o 
  12   8   0     1689.87     1585.58    261.94 o 
  13   8   0      227.06     -209.03    209.03 o 
   1   9   0      345.80      311.54     31.23 o 
   2   9   0     3485.34     3299.75    117.38 o 
   3   9   0      313.45      296.77     22.85 o 
   4   9   0      850.07      668.76     36.04 o 
   5   9   0     1656.89     1363.31     61.13 o 
   6   9   0        2.56       11.66     20.68 o 
   7   9   0      974.46      913.15     52.81 o 
   8   9   0        5.64      -23.97     23.97 o 
   9   9   0       75.87       90.17     34.93 o 
  10   9   0       20.73       45.44     34.31 o 
  11   9   0      852.66     1006.38     72.34 o 
  12   9   0      498.01      928.43    227.68 o 
  13   9   0       70.07      181.25    213.97 o 
   0  10   0     1366.36     1255.38     92.73 o 
   1  10   0     4360.19     4679.53    164.62 o 
   2  10   0       89.60       52.04     13.16 o 
   3  10   0       11.17        3.74     22.88 o 
   4  10   0     4184.02     4228.17    122.17 o 
   5  10   0      771.75      849.50     47.67 o 
   6  10   0       27.76       37.06     22.26 o 
   7  10   0      138.06      145.58     29.50 o 
   8  10   0     1726.39     1821.98     79.32 o 
   9  10   0        2.18      -30.31     30.31 o 
  10  10   0     1453.86     1688.03     91.04 o 
  11  10   0      395.28      443.29     55.31 o 
  12  10   0        0.20      -40.25     40.25 o 
   1  11   0     8781.76     9268.67    303.18 o 
   2  11   0      417.50      353.87     38.22 o 
   3  11   0     6946.80     6265.89    188.85 o 
   4  11   0     2910.15     2758.84     98.58 o 
   5  11   0     2293.51     2188.69     95.88 o 
   6  11   0    13360.70    13514.00    435.28 o 
   7  11   0      905.21     1066.69     64.86 o 
   8  11   0     6664.08     7031.99    226.38 o 
   9  11   0     1032.73     1139.42     84.87 o 
  10  11   0      273.58      178.13     51.77 o 
  11  11   0     1763.32     1995.18    116.84 o 
  12  11   0        9.01      -52.13     52.13 o 
   0  12   0    12301.86    11740.23    533.88 o 
   1  12   0      738.81      787.21     57.84 o 
   2  12   0     1212.01     1083.66     67.26 o 
   3  12   0     5998.50     5869.39    239.23 o 
   4  12   0       59.85       58.95     31.41 o 
   5  12   0     3324.87     3262.67    155.89 o 
   6  12   0       16.96       13.53     28.44 o 
   7  12   0      518.51      498.26     50.17 o 
   8  12   0      814.45      966.92     67.34 o 
   9  12   0      308.46      412.83     58.40 o 
  10  12   0      337.86      316.11     57.20 o 
  11  12   0       87.34       15.69     54.38 o 
   1  13   0      372.68      347.59     52.94 o 
   2  13   0     3199.05     2969.06    144.81 o 
   3  13   0      699.72      674.29     82.07 o 
   4  13   0     2429.41     2266.56    228.27 o 
   5  13   0      108.61      147.06     44.19 o 
   6  13   0      386.85      310.91     53.75 o 
   7  13   0     1757.14     1810.31    103.32 o 
   8  13   0      132.86       60.57     46.66 o 
   9  13   0        0.89      -56.37     56.37 o 
  10  13   0        1.20      -54.27     57.10 o 
  11  13   0     1738.14     2008.57    179.48 o 
   0  14   0     7775.77     7992.12    548.63 o 
   1  14   0     3022.01     3380.87    202.00 o 
   2  14   0     9034.29     9243.28    438.90 o 
   4  14   0      954.67      888.05     80.18 o 
   5  14   0     1786.86     1732.58    214.01 o 
   6  14   0      539.87      540.76    167.37 o 
   7  14   0        3.21      -30.32     39.87 o 
   8  14   0      308.62      181.47     71.05 o 
   9  14   0      702.46      713.84     96.14 o 
  10  14   0       61.59       49.48     63.75 o 
   1  15   0      626.67      550.24     84.99 o 
   2  15   0       45.15       67.04     54.84 o 
   3  15   0      514.33      476.84    115.17 o 
   4  15   0     1105.89     1084.70    215.49 o 
   5  15   0      461.75      308.74    161.13 o 
   6  15   0     3306.47     3297.94    310.10 o 
   7  15   0      610.47      498.39     68.86 o 
   8  15   0     2646.31     3062.30    342.44 o 
   9  15   0     1398.62     1375.21    122.55 o 
   0  16   0     2006.64     1889.12    206.66 o 
   1  16   0     1573.98     1577.23    241.54 o 
   2  16   0      269.11      269.70    195.72 o 
   3  16   0      784.82      529.20    215.50 o 
   4  16   0        8.09      -54.56     54.56 o 
   5  16   0      337.23      355.89     80.61 o 
   6  16   0      534.51      838.81    198.45 o 
   7  16   0     1316.13     1305.39    222.17 o 
   8  16   0     1257.06     1330.49    100.62 o 
   1  17   0      121.99     -153.65    194.56 o 
   2  17   0      174.92      -26.03    205.92 o 
   3  17   0      521.08      373.53    223.30 o 
   3  17   0      229.58      228.07    167.64 o 
   4  17   0     1711.94     2151.64    307.38 o 
   5  17   0     1189.36     1721.02    260.66 o 
   6  17   0     1691.52     1962.88    259.54 o 
   0  18   0     4370.85     4673.02    395.19 o 
   1  18   0     4064.74     4943.76    414.81 o 
   1  18   0     3394.87     3604.77    337.32 o 
   1  18   0     2098.24     2858.97    294.33 o 
   2  18   0     3162.38     3320.09    242.16 o 
   2  18   0     3295.34     3140.65    319.41 o 
   3  18   0     3087.81     3481.70    327.09 o 
   3  18   0     3408.90     3384.83    339.68 o 
   4  18   0     3072.63     3105.01    335.82 o 
   4  18   0     3052.45     3503.03    328.77 o 
   5  18   0       96.01       49.35     98.02 o 
   1  19   0      376.07      442.00     82.90 o 
 -15   1   1      222.03      287.09    118.07 o 
 -14   1   1      478.12      627.74    130.92 o 
 -13   1   1      777.77     1010.05    148.47 o 
 -12   1   1      213.15       42.54    105.15 o 
 -11   1   1     2202.65     2154.48    131.69 o 
 -10   1   1     4069.45     3928.76    186.96 o 
  -9   1   1     4528.14     4530.84    248.42 o 
  -8   1   1     2695.82     2276.57     79.38 o 
  -7   1   1    11052.10     9895.60    642.93 o 
  -6   1   1     5867.53     5449.65    259.16 o 
  -5   1   1     4827.90     4613.04    308.82 o 
  -4   1   1      297.88       63.11     73.32 o 
  -3   1   1     1600.00     1610.77    144.04 o 
  -2   1   1      129.01      203.58     22.99 o 
  -1   1   1     1931.94     2161.14     65.93 o 
   0   1   1    13225.95    10712.78    651.14 o 
   0   1   1    14821.83    12839.34    801.53 o 
   1   1   1     3637.08     4071.87    157.35 o 
   2   1   1    18048.46    18704.31    815.71 o 
   3   1   1   121208.37   123535.97   5354.13 o 
   4   1   1      611.31      545.37     49.79 o 
   5   1   1    15952.64    14670.18    652.43 o 
   6   1   1    12186.19    11039.42    500.46 o 
   7   1   1     5163.23     5080.48    144.07 o 
   8   1   1     1538.88     1496.03    156.84 o 
   9   1   1     1016.03      986.22     91.01 o 
  10   1   1      181.30      151.54     97.20 o 
  11   1   1        0.01     -105.54    105.54 o 
  12   1   1      438.85      399.50    116.63 o 
  13   1   1      189.67      214.67    107.72 o 
  14   1   1      774.05      789.31    146.33 o 
 -15   2   1      673.37      780.76    159.33 o 
 -14   2   1     2463.08     2720.48    257.97 o 
 -14   2   1     2152.61     1840.29    218.58 o 
 -13   2   1     2942.42     3363.18    297.86 o 
 -13   2   1     2989.57     3222.05    285.48 o 
 -12   2   1      541.15      708.15    147.40 o 
 -12   2   1      548.09      252.09    117.48 o 
 -11   2   1     3744.66     3969.20    193.42 o 
 -11   2   1     3976.37     3638.00    175.61 o 
 -10   2   1     3762.16     4240.15    200.08 o 
 -10   2   1     4135.47     3960.87    184.75 o 
  -9   2   1     2824.21     2717.97    143.34 o 
  -9   2   1     3614.41     3385.10    201.05 o 
  -8   2   1     3101.57     2952.63     97.13 o 
  -7   2   1      623.89      510.58     95.36 o 
  -6   2   1     5478.71     5049.65    342.24 o 
  -5   2   1     1165.21     1098.55    106.39 o 
  -5   2   1     1676.70     1873.10    178.26 o 
  -4   2   1     7579.97     9171.58    641.18 o 
  -4   2   1     5267.66     5326.88    346.33 o 
  -3   2   1     2214.81     2312.17    123.74 o 
  -2   2   1    27962.69    28064.30    982.36 o 
  -1   2   1     7533.17     7189.46    308.98 o 
   0   2   1       10.46       34.57     11.91 o 
   1   2   1    13361.83    16048.55    761.31 o 
   1   2   1     8285.93     9794.42    734.08 o 
   2   2   1      807.53     1026.68     51.60 o 
   3   2   1    33639.31    34960.89   1310.41 o 
   4   2   1     1570.24     1789.17     98.64 o 
   5   2   1     3189.36     2979.47    152.65 o 
   6   2   1      718.54      631.93     67.19 o 
   7   2   1     1621.05     1444.88     59.10 o 
   8   2   1      676.24      548.87    112.33 o 
   8   2   1      712.45      686.86    109.60 o 
   9   2   1      813.57      654.17     84.54 o 
   9   2   1      983.82      857.56     70.22 o 
  10   2   1      840.49      697.24    132.60 o 
  10   2   1      797.97      589.36    141.48 o 
  11   2   1       78.23       13.90     99.11 o 
  11   2   1        0.71     -109.79    109.79 o 
  12   2   1      204.88       80.39    108.68 o 
  12   2   1      269.46      234.28    120.45 o 
  13   2   1      232.90      119.65    114.03 o 
  13   2   1       82.24       18.91    119.52 o 
  14   2   1      331.64      436.83    143.35 o 
  14   2   1      177.33      143.89    121.65 o 
 -15   3   1      567.85      735.29    163.67 o 
 -14   3   1     1513.89     1334.73    182.58 o 
 -14   3   1     1955.80     2133.22    232.43 o 
 -13   3   1      405.30      271.16    131.58 o 
 -13   3   1     1002.18     1182.57    174.11 o 
 -12   3   1      817.17      927.31    145.43 o 
 -12   3   1      246.20       63.47    132.52 o 
 -11   3   1     1099.87      907.57     92.10 o 
 -11   3   1      494.13      504.21    105.00 o 
 -10   3   1     2292.73     2051.29    122.76 o 
 -10   3   1     1605.23     1755.99    145.65 o 
  -9   3   1      240.09      144.04    107.33 o 
  -9   3   1      767.22      600.36     96.01 o 
  -8   3   1     4168.77     3997.74    123.66 o 
  -7   3   1      412.34      394.93     64.09 o 
  -6   3   1     2091.85     1878.07    111.46 o 
  -5   3   1     5778.62     5133.83    342.30 o 
  -4   3   1      280.62      434.97     61.63 o 
  -4   3   1      195.01       96.75     53.03 o 
  -3   3   1    10778.13    11915.47    528.54 o 
  -2   3   1    43874.66    46376.38   1620.30 o 
  -1   3   1    13986.10    15364.06    655.21 o 
   0   3   1     1031.26     1023.42     57.07 o 
   1   3   1     1320.50     1451.79    127.29 o 
   1   3   1      818.87      657.94     83.92 o 
   2   3   1     4134.87     4178.81    165.58 o 
   3   3   1     1810.46     2179.12     95.91 o 
   4   3   1     2539.46     2733.02    137.87 o 
   5   3   1      537.07      428.17     52.80 o 
   6   3   1     3951.80     3674.76    265.28 o 
   7   3   1       78.48       84.64     22.01 o 
   8   3   1     3878.82     4014.37    298.88 o 
   8   3   1     1711.23     1667.81    119.03 o 
   9   3   1      205.74      126.97     74.15 o 
   9   3   1     1884.40     1859.65    134.35 o 
  10   3   1     1067.85     1019.37    137.66 o 
  10   3   1      383.66      150.13    116.87 o 
  11   3   1      369.13      285.09    138.18 o 
  11   3   1     2849.99     3380.37    278.96 o 
  12   3   1      131.46      226.58    128.76 o 
  12   3   1      939.03      893.62    149.52 o 
  13   3   1      906.73     1084.73    184.62 o 
  13   3   1     1523.26     1484.34    187.96 o 
  14   3   1       39.63      -22.96    137.59 o 
 -15   4   1      621.91      648.77    175.05 o 
 -14   4   1      441.77      469.39    136.33 o 
 -14   4   1      359.87      224.57    155.17 o 
 -13   4   1      148.77     -134.39    134.39 o 
 -13   4   1       66.96      -39.05    132.33 o 
 -12   4   1     3265.56     3389.18    305.51 o 
 -12   4   1     3516.53     3923.19    322.58 o 
 -11   4   1      802.74      838.37    113.62 o 
 -11   4   1      861.71      632.83     91.59 o 
 -10   4   1      490.07      289.50     75.25 o 
 -10   4   1      459.73      448.57    103.38 o 
  -9   4   1      306.88      139.49    113.73 o 
  -8   4   1     6543.91     6488.47    203.75 o 
  -7   4   1      337.48      431.68     93.74 o 
  -6   4   1    24228.72    25680.21   1129.39 o 
  -5   4   1    10851.63    12530.51    784.00 o 
  -4   4   1    11249.71    11465.98    720.10 o 
  -4   4   1    16187.92    17985.88   1105.02 o 
  -3   4   1    71094.70    73699.23   2572.75 o 
  -3   4   1    49406.87    66880.34   4095.42 o 
  -2   4   1    12611.40    13416.78    576.35 o 
  -1   4   1    83929.49    95914.59   4047.16 o 
   0   4   1    44386.55    55598.54   3354.74 o 
   1   4   1     5499.66     6215.58    164.28 o 
   2   4   1    16455.35    20535.15   1257.01 o 
   2   4   1    11435.55    11491.52    862.08 o 
   3   4   1       68.41      111.19     42.95 o 
   4   4   1        2.10      -43.41     43.41 o 
   5   4   1      234.17      266.88     73.00 o 
   6   4   1    25882.52    27520.96   1712.82 o 
   7   4   1     3095.86     3198.01    122.43 o 
   8   4   1    10685.64    10776.55    359.29 o 
   9   4   1     8803.02     9299.26    453.94 o 
   9   4   1     8795.60     8980.73    430.44 o 
  10   4   1     4096.81     4198.65    341.56 o 
  10   4   1     4060.59     3620.91    295.36 o 
  11   4   1    11885.71    13902.84    928.29 o 
  11   4   1    12393.25    13646.81    902.72 o 
  12   4   1     4050.58     4536.28    360.56 o 
  12   4   1     4048.48     4860.52    393.78 o 
  13   4   1     3196.63     3728.12    319.20 o 
  13   4   1     3167.25     3604.82    328.87 o 
  14   4   1     3735.45     4439.92    386.16 o 
  14   4   1     7689.85     8960.83    655.11 o 
 -14   5   1     2412.09     3208.02    295.00 o 
 -14   5   1     1903.65     1945.94    180.95 o 
 -13   5   1       15.90     -104.47    104.47 o 
 -13   5   1      918.91     1182.63    167.38 o 
 -12   5   1     1741.51     1995.71    217.29 o 
 -12   5   1     2011.62     2014.47    158.37 o 
 -11   5   1      213.48      223.72    106.09 o 
 -11   5   1     2490.30     2593.96    180.66 o 
 -10   5   1     1460.86     1101.14    105.58 o 
 -10   5   1     1965.66     2072.54    210.59 o 
  -9   5   1      199.59       81.22    127.86 o 
  -8   5   1     9831.70     9792.67    646.44 o 
  -7   5   1     1307.99     1081.72    128.45 o 
  -6   5   1     2534.08     2469.94    192.63 o 
  -5   5   1    26111.81    28224.84   1727.31 o 
  -4   5   1     3347.66     3916.54    270.19 o 
  -3   5   1    14479.12    14598.29    630.79 o 
  -2   5   1    33447.23    34203.13   1194.31 o 
  -1   5   1     4300.66     4804.54    217.70 o 
   0   5   1    14938.03    18219.34   1115.57 o 
   1   5   1     1245.14     1434.10     46.84 o 
   2   5   1     2395.59     2992.81    216.63 o 
   2   5   1     1664.80     1780.23    159.95 o 
   3   5   1     4440.32     4110.72    271.13 o 
   3   5   1     6389.46     7405.80    480.53 o 
   4   5   1     2173.30     2564.22    185.41 o 
   5   5   1     5840.36     6705.77    439.88 o 
   6   5   1      625.30      768.86     57.69 o 
   7   5   1      427.81      438.58     47.36 o 
   8   5   1     4441.57     4834.98    177.27 o 
   9   5   1     1849.11     1446.24    185.43 o 
   9   5   1      505.37      415.72     91.48 o 
  10   5   1      895.47      849.59    152.13 o 
  10   5   1      375.05      326.72    115.90 o 
  11   5   1     5265.59     5924.92    444.84 o 
  11   5   1     3285.56     2992.20    268.96 o 
  12   5   1      152.80       82.49    127.55 o 
  12   5   1      949.03     1018.33    176.21 o 
  13   5   1     1037.32     1296.18    185.08 o 
  13   5   1     1663.10     1790.18    232.69 o 
  14   5   1      327.67      585.34    211.95 o 
  14   5   1      840.04     1047.39    201.57 o 
 -14   6   1     2861.64     2859.55    219.05 o 
 -14   6   1     2776.25     3418.60    311.07 o 
 -13   6   1     4364.73     5328.48    310.64 o 
 -13   6   1     4365.53     5586.40    433.15 o 
 -12   6   1     2230.96     2347.49    180.20 o 
 -12   6   1     2099.73     2352.59    238.61 o 
 -11   6   1    11699.63    12800.61    613.00 o 
 -11   6   1    11639.07    12177.10    600.21 o 
 -10   6   1     2862.29     2290.08    252.57 o 
  -9   6   1     3471.68     3519.02    314.68 o 
  -8   6   1    13930.32    14455.79    469.13 o 
  -7   6   1      799.33     1011.75     62.08 o 
  -6   6   1    20123.45    22644.37   1413.65 o 
  -5   6   1      379.90      649.39    110.42 o 
  -4   6   1     2855.87     3229.55    163.47 o 
  -3   6   1     7869.28     8217.95    365.91 o 
  -2   6   1    16291.00    17221.57    742.19 o 
  -1   6   1      324.15      406.94     49.09 o 
   0   6   1     4351.54     5681.44    370.66 o 
   1   6   1     5526.41     5702.74    141.69 o 
   2   6   1      836.58      992.31    109.51 o 
   3   6   1      787.67      528.94     53.96 o 
   4   6   1     1710.26     1627.40    132.08 o 
   5   6   1      403.02      500.32     37.41 o 
   6   6   1     7801.27     8020.02    268.74 o 
   7   6   1     2669.37     2694.92    113.13 o 
   8   6   1        2.28      -13.93     28.33 o 
   9   6   1     2399.95     2490.74    111.37 o 
  10   6   1     1574.38     1700.27    129.40 o 
  11   6   1     2525.39     2946.31    269.48 o 
  11   6   1     2969.47     2782.16    280.86 o 
  12   6   1      261.01      166.46    160.56 o 
  12   6   1      588.24      517.42    148.48 o 
  13   6   1      218.27      -14.55    159.57 o 
  13   6   1        5.64      -95.61    139.90 o 
  14   6   1     1048.31     1102.25    229.58 o 
 -14   7   1     2005.70     1561.60    262.72 o 
 -13   7   1      922.70      998.82    211.71 o 
 -13   7   1      486.58      221.03    149.74 o 
 -12   7   1     1116.92     1126.11    211.89 o 
 -11   7   1     2778.54     2784.49    262.87 o 
 -10   7   1      812.99      739.43    176.08 o 
  -9   7   1     6423.17     6715.19    240.33 o 
  -8   7   1       20.66       46.33     26.06 o 
  -7   7   1     2786.85     2691.73     91.31 o 
  -6   7   1     4492.39     4841.48    139.88 o 
  -5   7   1     1477.97     1351.01    126.05 o 
  -4   7   1     3407.80     3436.24    175.20 o 
  -3   7   1     6084.11     6335.27    291.22 o 
  -2   7   1    12543.82    12243.51    536.22 o 
  -1   7   1     9596.86    10793.18    475.11 o 
   0   7   1    63930.05    74805.08   4517.94 o 
   1   7   1    16793.50    16631.06    457.18 o 
   2   7   1    25916.26    26585.40    662.47 o 
   3   7   1    30617.36    25576.28   1897.36 o 
   4   7   1    15023.80    15248.71    477.75 o 
   5   7   1    27088.94    27583.00    760.22 o 
   6   7   1    18694.30    19849.98    560.26 o 
   7   7   1     5678.96     5743.07    205.16 o 
   8   7   1    14155.89    15325.44    497.93 o 
   9   7   1     2333.27     1879.37    228.84 o 
  10   7   1      369.40      261.68    151.88 o 
  11   7   1     1172.02     1154.12    194.00 o 
  12   7   1     1710.25     1305.95    229.54 o 
  13   7   1      555.76      618.33    222.94 o 
  13   7   1       25.32      -91.82    188.58 o 
 -13   8   1     2289.86     2174.40    304.62 o 
 -12   8   1     1120.31     1036.99    222.24 o 
 -11   8   1     2891.91     2248.83    271.87 o 
 -10   8   1     1061.70     1171.33     67.37 o 
  -9   8   1     2859.06     3076.66    118.92 o 
  -8   8   1    10612.13    11377.80    336.77 o 
  -7   8   1     2462.41     2411.40     86.12 o 
  -6   8   1    11164.31    11539.15    304.34 o 
  -5   8   1     1229.97     1164.05     49.66 o 
  -4   8   1     3955.16     4270.59    213.15 o 
  -3   8   1     8737.46     8882.32    400.88 o 
  -2   8   1       86.72       46.28     50.07 o 
  -1   8   1     2109.21     2127.58    118.95 o 
   0   8   1      842.84      977.54     51.08 o 
   1   8   1      426.96      339.40     30.87 o 
   2   8   1     1647.74     1674.71     52.48 o 
   3   8   1      843.67      681.48     34.41 o 
   4   8   1     2346.01     2210.86     80.83 o 
   5   8   1      130.57      105.48     19.96 o 
   6   8   1     5863.36     5971.10    184.17 o 
   7   8   1      216.40      292.50     32.65 o 
   8   8   1     1899.63     2069.20    103.42 o 
   9   8   1     3393.66     3687.71    152.84 o 
  10   8   1      684.71      566.85    189.84 o 
  11   8   1     2478.87     2111.77    269.83 o 
  12   8   1     1130.34      736.48    216.05 o 
  13   8   1     1394.07      877.27    263.32 o 
  13   8   1     2103.39     2641.17    302.40 o 
 -13   9   1      123.62      102.22     67.47 o 
 -12   9   1       14.29      -39.94     39.94 o 
 -11   9   1      129.85      115.75     37.00 o 
 -10   9   1      747.07      906.98     65.29 o 
  -9   9   1     1352.41     1353.77     77.01 o 
  -8   9   1    11243.92    11853.66    319.23 o 
  -7   9   1     4023.74     4204.78    130.04 o 
  -6   9   1     5727.02     6086.67    173.07 o 
  -5   9   1    15121.74    16018.01    413.00 o 
  -4   9   1     6475.66     7244.05    193.12 o 
  -3   9   1    11405.54    11174.90    501.12 o 
  -2   9   1    19979.02    19165.62   1168.90 o 
  -1   9   1      146.69      144.49     33.90 o 
   0   9   1     5174.55     4962.14    169.40 o 
   1   9   1      542.20      551.17     40.29 o 
   2   9   1     4045.81     4257.69    118.90 o 
   3   9   1      779.34      656.17     32.88 o 
   4   9   1     1640.20     1656.25     67.23 o 
   5   9   1     1038.27     1095.13     50.56 o 
   6   9   1       10.26       25.64     20.16 o 
   7   9   1       95.54       68.42     25.77 o 
   8   9   1      528.86      625.34     52.78 o 
   9   9   1      133.63      131.49     35.84 o 
  10   9   1      170.56      179.12     46.06 o 
  11   9   1     1006.46     1179.13     97.89 o 
  12   9   1      393.87      400.33     82.74 o 
  13   9   1      580.86      642.72    147.92 o 
 -13  10   1       82.26       51.20     70.09 o 
 -12  10   1       54.52       18.96     43.13 o 
 -11  10   1      448.30      470.81     51.24 o 
 -10  10   1      470.75      467.96     53.94 o 
  -9  10   1      996.27     1158.29     72.54 o 
  -8  10   1     1171.39     1381.29     67.06 o 
  -7  10   1      604.87      685.55     46.10 o 
  -6  10   1     7290.38     7883.58    218.01 o 
  -5  10   1     5081.14     4943.14    140.42 o 
  -4  10   1     4262.70     4236.68    121.09 o 
  -3  10   1    15138.51    16689.27    520.50 o 
  -2  10   1    11815.68    11622.59    741.77 o 
  -1  10   1    10869.21    11314.90    724.50 o 
   0  10   1     3446.79     3352.48    125.73 o 
   1  10   1     2354.90     2173.18     91.77 o 
   2  10   1     3212.89     2933.76     87.63 o 
   3  10   1        7.26      -13.69     13.69 o 
   4  10   1     1467.32     1421.70     62.66 o 
   5  10   1       21.23      -16.83     18.53 o 
   6  10   1     5689.39     5633.66    178.05 o 
   7  10   1     1923.23     1736.68     75.97 o 
   8  10   1     4404.03     4678.41    147.38 o 
   9  10   1     6434.28     7206.49    232.99 o 
  10  10   1     2739.83     3030.78    126.69 o 
  11  10   1     3848.34     4764.47    194.88 o 
  12  10   1     2512.67     3348.28    158.31 o 
 -12  11   1      275.28      302.94     85.55 o 
 -11  11   1      377.18      404.55     64.01 o 
 -10  11   1      221.63      206.26     49.86 o 
  -9  11   1       16.75      -29.50     29.50 o 
  -8  11   1      167.27      158.71     36.68 o 
  -7  11   1      113.62       98.59     32.31 o 
  -6  11   1        0.36      -24.22     24.22 o 
  -5  11   1      628.16      663.93     45.44 o 
  -4  11   1     1057.34     1033.41     54.54 o 
  -3  11   1     1352.21     1160.65     56.75 o 
  -2  11   1    12281.39    13122.66    842.43 o 
  -1  11   1     5006.46     5039.83    361.04 o 
   0  11   1     8256.35     8000.42    265.51 o 
   1  11   1     4114.02     4043.31    149.82 o 
   2  11   1     6992.54     7336.81    246.60 o 
   3  11   1     4864.95     4752.68    150.36 o 
   4  11   1     2498.83     2352.01    115.13 o 
   5  11   1     7417.66     7553.60    256.43 o 
   6  11   1     4119.18     4088.31    157.44 o 
   7  11   1     2830.57     2962.25    117.91 o 
   8  11   1     1768.81     1857.89     92.15 o 
   9  11   1      863.35      899.16     77.21 o 
  10  11   1      390.82      454.93     63.08 o 
  11  11   1      428.27      487.36     75.80 o 
  12  11   1       32.79       11.98     55.68 o 
 -11  12   1     2313.75     2653.66    138.22 o 
 -10  12   1     2985.78     3509.01    157.92 o 
  -9  12   1     1214.54     1359.61     93.59 o 
  -8  12   1     1858.00     2027.87     95.43 o 
  -7  12   1     1571.41     1726.03     84.37 o 
  -6  12   1      629.35      666.78     49.73 o 
  -5  12   1       36.92      -23.42     23.42 o 
  -4  12   1      376.26      318.69     41.40 o 
  -3  12   1     1058.84      821.85     59.63 o 
  -2  12   1       40.27      -27.18     27.18 o 
  -1  12   1     4734.51     4670.83    197.63 o 
   0  12   1      900.61      862.11     60.57 o 
   1  12   1     1100.85     1069.48     65.79 o 
   2  12   1     2704.18     2463.32    107.26 o 
   3  12   1      231.66      229.45     38.20 o 
   4  12   1        3.44      -18.37     18.37 o 
   5  12   1      307.12      303.19     50.68 o 
   6  12   1      151.49      143.38     46.12 o 
   7  12   1      151.76      124.67     43.60 o 
   8  12   1      487.47      373.32    169.96 o 
   9  12   1      225.21      184.61     50.46 o 
  10  12   1       11.80      -28.73     43.45 o 
  11  12   1       71.81      109.16     57.62 o 
 -11  13   1       11.13       -8.33     61.29 o 
 -10  13   1       16.22       59.44     61.93 o 
  -9  13   1        6.20        3.17     57.23 o 
  -8  13   1       54.63       62.33     43.23 o 
  -7  13   1      168.52      253.14     49.69 o 
  -6  13   1      556.47      367.41    156.90 o 
  -5  13   1      145.36      127.99     43.82 o 
  -4  13   1      316.08      301.83     53.31 o 
  -3  13   1       41.50        3.63     35.89 o 
  -2  13   1      836.96      828.19     73.00 o 
  -1  13   1     2987.43     2726.35    167.57 o 
   0  13   1        4.70      101.88     51.12 o 
   1  13   1     6941.02     6420.46    316.57 o 
   2  13   1     5577.88     5542.62    281.11 o 
   3  13   1       35.77       49.60     40.75 o 
   4  13   1     6951.06     6611.52    333.60 o 
   5  13   1     2594.14     2624.80    138.05 o 
   6  13   1      780.74      786.20     78.38 o 
   7  13   1     2308.90     2171.92    118.07 o 
   8  13   1     1193.82      868.12    250.24 o 
   9  13   1     1116.65     1189.50    114.70 o 
  10  13   1       33.65      -29.35     60.03 o 
 -10  14   1      294.25      294.37     73.46 o 
  -9  14   1       57.17      114.14     64.73 o 
  -8  14   1      179.75      293.67     54.62 o 
  -7  14   1     1436.51     1506.25     97.51 o 
  -6  14   1      815.92      845.26    173.72 o 
  -5  14   1     1248.55     1307.84     96.08 o 
  -4  14   1     1991.05     1928.12    115.72 o 
  -3  14   1      389.88      384.85     58.12 o 
  -2  14   1     2872.12     2739.45    174.42 o 
  -1  14   1     2517.85     2389.38    156.56 o 
   0  14   1      241.07      302.79     70.71 o 
   1  14   1     3064.68     2637.46    169.05 o 
   2  14   1       18.50      -10.39     52.12 o 
   3  14   1      412.02      -97.70    161.46 o 
   4  14   1      273.30      144.71    150.03 o 
   5  14   1      561.34      559.16     67.87 o 
   6  14   1        0.48      -41.79     41.79 o 
   7  14   1     1099.28      989.99     91.73 o 
   8  14   1     3629.01     3643.28    372.79 o 
   9  14   1      387.41      458.19     85.00 o 
  -9  15   1     3503.21     3503.46    196.24 o 
  -8  15   1      107.45       98.12     48.92 o 
  -7  15   1     2201.34     1821.20    232.75 o 
  -6  15   1     2798.91     2823.40    282.43 o 
  -5  15   1       62.49       69.74     48.06 o 
  -4  15   1     3504.89     4238.08    369.68 o 
  -3  15   1      735.69      661.99     89.25 o 
  -2  15   1      246.93      249.40     64.14 o 
  -1  15   1      899.22     1024.73    106.80 o 
   0  15   1      292.64      332.81     70.57 o 
   1  15   1      339.15      410.09    188.44 o 
   2  15   1      295.86       87.98    187.04 o 
   3  15   1      574.68     -100.94    202.25 o 
   4  15   1      111.67      218.81    152.98 o 
   5  15   1     2239.06     1974.88    121.86 o 
   6  15   1        1.15      -14.77     43.19 o 
   7  15   1        0.80      -14.96     46.53 o 
   8  15   1      278.19     -120.67    239.41 o 
   9  15   1      121.44      106.00     57.58 o 
  -8  16   1       86.19      164.86     51.90 o 
  -7  16   1      473.53      406.52    184.59 o 
  -6  16   1      540.49      426.42    183.13 o 
  -5  16   1      289.05      302.53     78.44 o 
  -4  16   1      213.71      157.65    223.57 o 
  -3  16   1      183.68      104.13     66.28 o 
  -2  16   1      932.74     1069.22    165.41 o 
  -1  16   1        7.64      -54.59     54.59 o 
   0  16   1       51.90      -54.86     54.86 o 
   1  16   1      234.85     -187.59    187.59 o 
   2  16   1      208.95       21.93    193.14 o 
   3  16   1      100.01     -140.73    143.16 o 
   3  16   1      105.62     -197.46    197.46 o 
   4  16   1       26.73       25.37     67.51 o 
   5  16   1       81.12       38.07    156.56 o 
   6  16   1       24.13      -63.85    160.85 o 
   7  16   1      111.42      136.27     55.75 o 
  -7  17   1      133.79      188.16    182.36 o 
  -6  17   1       61.63     -104.05    211.40 o 
  -5  17   1     3001.26     3136.11    345.26 o 
  -4  17   1      952.81     1537.72    265.07 o 
  -3  17   1      364.57      210.92    225.08 o 
  -2  17   1      970.04     1138.48    245.88 o 
  -1  17   1     1292.87     1442.66    228.46 o 
   0  17   1     1649.61     1857.42    246.85 o 
   1  17   1     1964.43     2120.66    265.26 o 
   1  17   1     1616.79     1756.92    234.28 o 
   1  17   1     1979.50     2097.10    259.88 o 
   2  17   1     1618.39     1653.21    211.95 o 
   2  17   1      831.35      806.86    221.73 o 
   2  17   1     1623.01     1706.98    261.30 o 
   3  17   1     2366.76     2179.29    284.77 o 
   3  17   1      390.62      458.07    163.87 o 
   3  17   1     1025.60      873.92    229.86 o 
   4  17   1     3022.12     2743.93    260.92 o 
   5  17   1      117.26        0.57     75.22 o 
   6  17   1      418.82      334.69    183.72 o 
  -5  18   1       54.83       45.89    204.42 o 
  -5  18   1       17.74     -177.49    177.49 o 
  -4  18   1     1757.90     1872.32    238.49 o 
  -4  18   1      548.29      778.82    193.54 o 
  -4  18   1     1758.55     1649.31    279.33 o 
  -3  18   1     2283.17     2428.09    284.44 o 
  -3  18   1     2334.94     3226.08    329.43 o 
  -3  18   1     2313.03     2149.04    292.31 o 
  -2  18   1      171.81      196.09    119.88 o 
  -2  18   1     1859.88     2121.71    266.49 o 
  -2  18   1     1012.33     1058.87    246.10 o 
  -1  18   1     1333.44     1769.25    276.08 o 
  -1  18   1      885.86     1304.11    220.19 o 
  -1  18   1      864.66      673.81    182.78 o 
   0  18   1     1380.16     1728.97    248.28 o 
   0  18   1     1027.41      848.96    240.05 o 
   0  18   1      874.88     1229.19    215.37 o 
   1  18   1      796.63      884.09    161.25 o 
   1  18   1      670.76      686.04    222.59 o 
   2  18   1      651.74      838.39    158.92 o 
   2  18   1      653.76      530.47    226.75 o 
   3  18   1      512.72      370.83    230.68 o 
   3  18   1      491.52      565.59    169.92 o 
   4  18   1      105.39       -1.46    175.09 o 
  -1  19   1      380.11      529.07    135.87 o 
  -1  19   1     1165.35      924.12    206.32 o 
   0  19   1     1501.70     1616.83    238.69 o 
   0  19   1     1492.85     1331.58    226.52 o 
   1  19   1     1207.51     1405.46    206.75 o 
 -15   0   2      383.96      408.98    121.48 o 
 -14   0   2      679.09      583.40    137.72 o 
 -13   0   2      863.51      945.23    146.75 o 
 -12   0   2     1464.80     1370.61    108.17 o 
 -11   0   2     2602.28     2399.22    140.65 o 
 -10   0   2     2200.92     1951.72    123.06 o 
  -9   0   2     2693.61     2663.64    133.18 o 
  -8   0   2      873.52     1023.27    135.08 o 
  -7   0   2      300.12      417.37     58.52 o 
  -6   0   2     7677.98     7897.48    384.26 o 
  -5   0   2       19.93      -26.00     26.00 o 
  -4   0   2     4413.99     4466.82    223.37 o 
  -3   0   2      389.09      424.18     43.26 o 
  -1   0   2    11842.76    14683.72    673.39 o 
   0   0   2     9807.83     9821.36    613.56 o 
   0   0   2    14113.12    19935.05   1240.73 o 
   1   0   2       10.21      -30.93     30.93 o 
   2   0   2    10933.73    11077.85    534.87 o 
   3   0   2   133262.70   135041.80   8278.35 o 
   4   0   2     2381.67     2235.80    170.80 o 
   5   0   2    54319.78    55802.88   3435.34 o 
   6   0   2    43355.02    44672.82   2764.39 o 
   7   0   2     6367.40     5782.74    312.43 o 
   8   0   2    40680.39    39820.21   1905.99 o 
   9   0   2     6808.08     6514.13    354.37 o 
  10   0   2     8865.39    10540.11    713.30 o 
  11   0   2     7258.25     8303.35    582.14 o 
  12   0   2      922.56      924.34    147.15 o 
  13   0   2     2940.62     2887.39    264.96 o 
  14   0   2      510.22      880.00    153.73 o 
 -15   1   2      207.70      234.01    108.25 o 
 -15   1   2      111.55        8.68    113.61 o 
 -14   1   2     2897.23     3414.33    290.31 o 
 -14   1   2     1542.17     1440.50    189.93 o 
 -13   1   2      785.26      868.61    153.04 o 
 -13   1   2      782.52     1135.26    156.66 o 
 -12   1   2     3508.41     3567.95    180.04 o 
 -12   1   2     3129.37     3156.29    165.32 o 
 -11   1   2    11302.00    12787.59    504.80 o 
 -11   1   2    10590.61    11092.86    443.98 o 
 -10   1   2     6393.54     7098.94    296.90 o 
 -10   1   2     6476.56     6587.84    343.94 o 
  -9   1   2     5525.72     5142.02    155.05 o 
  -8   1   2    33058.04    30770.58   1355.72 o 
  -7   1   2     8523.95     8774.18    302.52 o 
  -6   1   2     9680.15     9123.85    311.24 o 
  -5   1   2    16780.83    17525.06    575.92 o 
  -4   1   2    18572.26    11747.18    809.19 o 
  -3   1   2    18462.68    16818.62   1018.88 o 
  -3   1   2    16474.80    16325.98   1109.46 o 
  -1   1   2    21010.03    22798.20    716.41 o 
   0   1   2     8436.51     8870.70    543.21 o 
   0   1   2     9454.48    11430.68    772.06 o 
   0   1   2     5862.91     7466.55    472.07 o 
   1   1   2    16048.45    17489.40    589.10 o 
   1   1   2    23093.14    26984.98   1676.41 o 
   2   1   2     1140.30     1124.40     59.16 o 
   3   1   2      425.40      626.49     53.60 o 
   4   1   2    35491.87    37149.74   1620.73 o 
   5   1   2     1486.67     1499.79     96.05 o 
   6   1   2    11542.20    10898.33    402.33 o 
   7   1   2     1492.29     1435.55    109.75 o 
   7   1   2      170.63       32.72     85.04 o 
   8   1   2     1513.42     1599.47    131.17 o 
   8   1   2     9550.20    10008.76    504.06 o 
   9   1   2     4829.63     4490.69    267.69 o 
   9   1   2     6008.78     6019.39    331.55 o 
  10   1   2     2043.45     2280.49    210.95 o 
  10   1   2      191.63      134.28    114.20 o 
  11   1   2     5398.13     6070.99    448.43 o 
  11   1   2     4237.37     4160.39    333.92 o 
  12   1   2      996.82      970.28    155.98 o 
  12   1   2      939.13      991.09    151.32 o 
  13   1   2      765.23     1032.22    162.02 o 
  13   1   2      310.38      199.98    115.49 o 
  14   1   2     1806.14     2096.91    234.92 o 
  14   1   2     1787.15     1985.89    224.27 o 
 -15   2   2      939.06     1244.82    206.79 o 
 -15   2   2      841.59      886.96    162.59 o 
 -14   2   2     7128.37     7885.76    570.67 o 
 -14   2   2     7017.17     7469.28    541.00 o 
 -13   2   2      850.43     1081.95    165.56 o 
 -13   2   2      742.40      770.94    148.69 o 
 -12   2   2     2716.76     2896.31    163.41 o 
 -12   2   2     3268.82     3377.75    170.57 o 
 -11   2   2     5988.06     6115.21    265.49 o 
 -11   2   2     3919.96     4345.04    208.35 o 
 -10   2   2      485.52      530.04     83.66 o 
 -10   2   2     1805.81     1793.68    144.06 o 
  -9   2   2     4393.88     4046.28    310.58 o 
  -8   2   2     2082.22     2852.66    229.65 o 
  -7   2   2     4962.88     4763.99    176.68 o 
  -6   2   2     1740.70     1703.90     79.06 o 
  -5   2   2    34111.13    37210.02   2251.85 o 
  -4   2   2    14662.27    16377.30    614.25 o 
  -3   2   2    29306.87    29007.38   1286.23 o 
  -2   2   2   159354.56   159898.53   9617.44 o 
  -1   2   2     1403.62     1646.67    109.90 o 
  -1   2   2     2263.47     2421.76    123.66 o 
   0   2   2    89938.17    96213.28   5792.79 o 
   0   2   2   100790.33   115974.20   7166.69 o 
   1   2   2    41516.53    51229.14   2416.92 o 
   1   2   2    25745.21    23300.60   1733.77 o 
   1   2   2    37046.42    41677.43   2517.72 o 
   2   2   2    22566.13    25085.38   1095.30 o 
   3   2   2    27698.99    26988.34   1179.37 o 
   4   2   2     3706.07     3915.30    190.62 o 
   5   2   2    12603.77    12601.60    567.06 o 
   6   2   2      126.80      142.66     25.11 o 
   7   2   2       79.03      -74.21     74.21 o 
   7   2   2       77.05      -24.51     87.67 o 
   8   2   2     2430.05     2506.11    172.10 o 
   8   2   2     2333.23     1671.95    146.66 o 
   9   2   2      690.20      593.91    121.81 o 
   9   2   2     1195.99     1118.83    114.15 o 
  10   2   2       51.81     -108.47    108.47 o 
  10   2   2      192.06      179.73    103.65 o 
  11   2   2     2621.66     3232.88    273.86 o 
  11   2   2     1733.69     1934.68    208.52 o 
  12   2   2      647.99      628.46    148.33 o 
  12   2   2     1244.57     1340.80    174.07 o 
  13   2   2      775.82      880.19    167.43 o 
  13   2   2     1412.32     1637.55    197.98 o 
  14   2   2      419.86      810.84    166.95 o 
  14   2   2     1164.07     1645.77    208.09 o 
 -15   3   2      374.26      590.52    152.90 o 
 -15   3   2      256.05      219.31    121.52 o 
 -14   3   2     1176.41     1393.51    184.40 o 
 -14   3   2     2367.98     2813.42    268.63 o 
 -13   3   2      268.33     -110.87    130.09 o 
 -13   3   2      118.40     -119.70    119.70 o 
 -12   3   2      880.96      837.07     93.38 o 
 -12   3   2      347.63      116.67     88.17 o 
 -11   3   2      802.86      706.61    100.87 o 
 -11   3   2     1459.01     1111.98    105.23 o 
 -10   3   2      109.72      -24.21     89.23 o 
 -10   3   2       11.56     -113.07    113.10 o 
  -9   3   2      880.46      604.99     98.66 o 
  -8   3   2     1207.55      870.31    125.77 o 
  -7   3   2     2136.56     2041.51     94.12 o 
  -6   3   2      264.74      218.17     79.12 o 
  -5   3   2     4942.65     5800.53    374.87 o 
  -4   3   2     3290.50     4036.88    264.99 o 
  -3   3   2     5110.30     5241.81    359.93 o 
  -3   3   2     7353.54     5924.58    364.74 o 
  -2   3   2    12023.46    11072.44    666.89 o 
  -1   3   2    52313.74    55685.84   2353.36 o 
   0   3   2    49666.31    50171.09   2156.94 o 
   0   3   2    55659.16    54330.70   4008.60 o 
   1   3   2    17672.09    22173.95   1052.84 o 
   1   3   2    10958.81    13855.80   1043.35 o 
   1   3   2    15769.33    17284.73   1055.64 o 
   2   3   2    21662.04    24516.79   1825.66 o 
   2   3   2    31170.89    35459.45   2149.76 o 
   3   3   2     9069.44     8986.64    404.74 o 
   4   3   2     2775.25     2505.48    132.32 o 
   5   3   2    16830.36    16518.02   1040.49 o 
   6   3   2     1479.13     1425.13     65.88 o 
   7   3   2      708.26      506.80     83.13 o 
   8   3   2     1366.13     1165.19     93.72 o 
   8   3   2     1052.62      867.77     72.52 o 
   9   3   2     2422.38     2038.56    162.81 o 
   9   3   2     2427.36     2458.60    223.89 o 
  10   3   2      859.15      706.81    151.27 o 
  10   3   2      901.36      918.42    150.95 o 
  11   3   2     8580.23     9329.61    645.02 o 
  11   3   2     8463.56     9044.94    635.81 o 
  12   3   2     3778.48     4229.56    355.66 o 
  12   3   2     3694.28     4347.79    350.79 o 
  13   3   2     3339.73     3948.99    346.34 o 
  13   3   2     3438.91     3986.03    336.04 o 
  14   3   2     5334.87     6511.44    498.29 o 
  14   3   2     5329.17     6384.04    500.13 o 
 -15   4   2      314.02      256.33    156.61 o 
 -14   4   2     1533.53     1673.63    205.30 o 
 -14   4   2     1346.01     1223.64    143.90 o 
 -13   4   2      164.55      -43.59    134.63 o 
 -13   4   2       28.78     -138.61    138.61 o 
 -12   4   2      409.14      607.32    117.32 o 
 -12   4   2      178.43      274.45     72.27 o 
 -11   4   2      797.03      803.42     84.54 o 
 -11   4   2     1981.18     1985.96    159.22 o 
 -10   4   2       18.35      -49.06     87.73 o 
 -10   4   2     1859.46     1632.49    170.93 o 
  -9   4   2      813.69     -148.94    148.94 o 
  -8   4   2      260.52      109.02    114.45 o 
  -7   4   2       10.25       33.41     19.87 o 
  -6   4   2        5.08       -5.89     22.25 o 
  -5   4   2     9115.83    10085.91    632.11 o 
  -4   4   2     1027.96      832.95     59.26 o 
  -3   4   2      202.96      109.00     29.31 o 
  -3   4   2      141.05      -12.00     88.46 o 
  -2   4   2    42145.82    38800.06   1644.48 o 
  -1   4   2     8293.45     9038.50    393.31 o 
   0   4   2    21881.91    16746.19   1246.69 o 
   0   4   2    19525.88    20263.80    710.89 o 
   1   4   2     7152.88     8351.09    635.51 o 
   1   4   2     6382.72     6879.34    436.07 o 
   2   4   2     3685.19     4050.38    331.80 o 
   3   4   2    11554.15    12658.25    794.71 o 
   4   4   2      814.00     1003.18    100.96 o 
   5   4   2     7441.49     7909.93    516.03 o 
   6   4   2    12310.22    12407.15    461.20 o 
   7   4   2     2556.95     2602.53    122.22 o 
   8   4   2     3825.34     3851.26    182.94 o 
   8   4   2     4086.09     4206.29    224.20 o 
   9   4   2      713.91      571.77    100.51 o 
   9   4   2      213.92       61.50    107.34 o 
  10   4   2      392.95      125.18    134.24 o 
  10   4   2      243.78      315.24    126.67 o 
  11   4   2     3176.97     3486.62    302.67 o 
  11   4   2     1481.20     1780.87    205.56 o 
  12   4   2       84.15      -86.67    117.22 o 
  12   4   2      843.85     1209.79    179.50 o 
  13   4   2     1884.37     2182.86    248.90 o 
  14   4   2     1191.25     1628.60    229.18 o 
 -14   5   2     1850.44     2057.98    229.98 o 
 -14   5   2     2068.88     2158.87    181.89 o 
 -13   5   2      764.54      881.57    135.47 o 
 -13   5   2      767.89     1091.39    174.84 o 
 -12   5   2     1445.69     1627.59    126.92 o 
 -12   5   2     1424.78     1686.28    158.70 o 
 -11   5   2     6439.22     7013.17    369.88 o 
 -11   5   2     6438.72     7043.95    262.82 o 
 -10   5   2     8774.20     9982.23    479.86 o 
 -10   5   2     8848.01     9728.28    658.13 o 
  -9   5   2     8753.89     8660.13    596.68 o 
  -8   5   2    14966.26    14946.79    399.78 o 
  -7   5   2     9421.36     9427.04    313.62 o 
  -6   5   2    14729.46    15424.05    435.56 o 
  -5   5   2    21089.68    23126.31   1417.20 o 
  -4   5   2     1717.56     1404.70     83.43 o 
  -3   5   2     5728.82     5290.52    239.05 o 
  -2   5   2     3804.20     4131.29    190.38 o 
  -2   5   2     2643.71     3364.40    264.16 o 
  -1   5   2     1011.63     1207.08     72.02 o 
   0   5   2      944.31      857.88     49.98 o 
   1   5   2     5068.06     5315.26    241.38 o 
   2   5   2     6306.92     6558.87    512.70 o 
   3   5   2    12801.41    13742.89   1039.56 o 
   4   5   2     8360.17     8957.21    574.80 o 
   5   5   2     3080.93     3435.60    247.76 o 
   6   5   2     5797.89     6801.34    559.25 o 
   7   5   2     4881.67     5047.95    208.62 o 
   8   5   2     2607.13     2865.48    190.93 o 
   9   5   2     1710.45     1870.83    184.57 o 
   9   5   2       47.68      -69.43     96.76 o 
  10   5   2      191.36       57.25    144.58 o 
  10   5   2      653.15      532.34    134.54 o 
  11   5   2      510.37      574.51    142.90 o 
  11   5   2      509.37      345.89    155.78 o 
  12   5   2      173.44      218.08    132.05 o 
  12   5   2       78.57       15.05    152.04 o 
  13   5   2      406.06      169.04    161.46 o 
 -14   6   2      493.87      588.99    130.47 o 
 -14   6   2      110.03      213.78    148.64 o 
 -13   6   2      180.47      102.30    115.39 o 
 -13   6   2       29.94      258.49    145.22 o 
 -12   6   2      309.64      327.57     90.59 o 
 -12   6   2       31.58      -35.31    134.15 o 
 -11   6   2     1983.56     2110.20    169.41 o 
 -11   6   2      660.58     1094.63    177.98 o 
 -10   6   2     2210.76     2226.72    218.77 o 
  -9   6   2      844.90      942.76     57.11 o 
  -8   6   2      381.92      444.68     39.55 o 
  -7   6   2      316.17      363.97     37.79 o 
  -6   6   2       32.44      -93.30     93.30 o 
  -5   6   2     5240.34     5160.44    351.64 o 
  -4   6   2     2907.74     2656.38    138.69 o 
  -3   6   2     6813.23     6703.08    301.11 o 
  -2   6   2      938.95      901.39     63.73 o 
  -1   6   2      420.75      316.73     46.26 o 
   0   6   2       25.72        2.92     37.05 o 
   1   6   2       78.28       31.57     32.45 o 
   2   6   2     1696.66     1748.88    135.77 o 
   2   6   2     1179.08     1433.30    156.22 o 
   3   6   2     6692.20     7268.05    564.07 o 
   4   6   2     6436.79     6669.28    436.87 o 
   5   6   2     3144.88     3409.42    115.59 o 
   6   6   2     3227.65     3177.51    141.83 o 
   7   6   2     3548.82     3535.50    158.70 o 
   8   6   2     5298.26     4663.78    431.95 o 
   9   6   2     8127.70     7659.55    654.28 o 
  10   6   2     2706.05     2441.72    237.03 o 
  11   6   2     1485.98     1415.81    220.18 o 
  11   6   2     1489.50     1511.88    199.20 o 
  12   6   2      540.74      457.46    162.34 o 
  12   6   2      535.70      553.53    187.16 o 
  13   6   2      597.14        7.14    205.83 o 
  13   6   2      353.68      417.16    187.58 o 
 -14   7   2       23.59     -122.71    122.71 o 
 -14   7   2       37.14     -138.77    138.77 o 
 -13   7   2      530.69      525.13    158.47 o 
 -13   7   2       51.45     -170.13    170.13 o 
 -12   7   2      101.33       38.82    178.24 o 
 -11   7   2        3.96       14.36     35.50 o 
 -10   7   2       52.15       79.79     30.15 o 
  -9   7   2      216.29      270.09     34.53 o 
  -8   7   2      229.85      332.01     35.32 o 
  -7   7   2      244.48      183.55     28.89 o 
  -6   7   2      162.85        4.33    105.75 o 
  -5   7   2      250.55      182.17     59.62 o 
  -4   7   2    14049.80    14549.50    521.38 o 
  -3   7   2     2085.17     2345.03    126.64 o 
  -2   7   2       12.62       42.20     43.38 o 
  -1   7   2    10053.05    11593.15    509.41 o 
   0   7   2      391.92      365.49     54.39 o 
   1   7   2     5426.77     6280.10    413.42 o 
   2   7   2     1919.73     2241.36    193.47 o 
   3   7   2     3027.41     3054.70    269.95 o 
   4   7   2      622.23      640.86     36.14 o 
   5   7   2       53.47       52.96     21.71 o 
   6   7   2      271.80      265.84     33.97 o 
   7   7   2        2.69        3.01     26.90 o 
   8   7   2       16.04      -32.67     32.67 o 
   9   7   2     2213.68     2034.53    263.91 o 
  10   7   2     1405.07     1552.89    127.31 o 
  11   7   2      527.10      536.38    173.60 o 
  12   7   2      197.44      269.82    187.98 o 
  13   7   2     1031.66     1621.96    282.60 o 
 -14   8   2      174.44      263.33     79.47 o 
 -13   8   2     2310.84     1747.96    286.86 o 
 -12   8   2      327.09      145.83    183.41 o 
 -11   8   2       26.99        7.27     30.62 o 
 -10   8   2      715.46      827.03     55.89 o 
  -9   8   2       72.16       59.28     30.89 o 
  -8   8   2       68.08       45.46     24.98 o 
  -7   8   2      852.67      832.94     50.90 o 
  -6   8   2    10337.92    11268.00    325.66 o 
  -5   8   2     1471.93     1209.35     96.48 o 
  -4   8   2    14959.71    14490.91    637.00 o 
  -3   8   2    13810.53    11476.81    501.09 o 
  -2   8   2     8809.61     8867.23    398.84 o 
  -1   8   2    34072.33    33495.26   2009.88 o 
   0   8   2     1842.66     1901.71    112.59 o 
   1   8   2     5376.34     6512.50    431.74 o 
   2   8   2      270.97      226.39     21.57 o 
   3   8   2      662.79      668.86     38.95 o 
   4   8   2      686.64      830.50    143.06 o 
   5   8   2     1358.53     1181.19     53.02 o 
   6   8   2     2855.82     2917.62    108.45 o 
   7   8   2      897.29     1011.02     68.80 o 
   8   8   2     2002.02     1905.24    100.60 o 
   9   8   2      704.96      291.23    177.15 o 
  10   8   2     2306.39     1788.37    245.87 o 
  11   8   2     2388.10     2562.97    175.91 o 
  12   8   2       19.10      -22.30    204.40 o 
  13   8   2      397.58      -99.45    226.73 o 
 -13   9   2      575.41      193.34    222.92 o 
 -12   9   2        2.93      -34.78     34.78 o 
 -11   9   2     1672.78     1795.31     86.73 o 
 -10   9   2      343.77      312.10     44.32 o 
  -9   9   2       34.95       14.07     30.58 o 
  -8   9   2     1191.27     1394.83     65.45 o 
  -7   9   2       61.92       52.38     22.81 o 
  -6   9   2     1569.49     1554.11     70.34 o 
  -5   9   2     2235.47     2082.84     73.93 o 
  -4   9   2        8.13       10.32    104.31 o 
  -3   9   2     3497.79     3372.76    177.83 o 
  -2   9   2      470.69      297.89     85.16 o 
  -1   9   2      290.16      183.76     78.54 o 
   0   9   2        0.95       16.59     22.12 o 
   1   9   2     2684.35     2283.66     93.98 o 
   2   9   2        0.48       -5.58     13.48 o 
   3   9   2     1206.39     1071.82     48.82 o 
   4   9   2     3867.14     3478.87    108.63 o 
   5   9   2      190.27      222.25     27.79 o 
   6   9   2     3266.46     3146.04    116.29 o 
   7   9   2        6.80       36.63     24.28 o 
   8   9   2      156.01      158.26     38.48 o 
   9   9   2      414.38      413.88     56.14 o 
  10   9   2      160.65      196.73     54.97 o 
  11   9   2      271.21      232.46     69.32 o 
  12   9   2      109.57      180.67     70.32 o 
 -13  10   2       14.10      -49.73     61.97 o 
 -12  10   2     1386.43     1737.27    115.12 o 
 -11  10   2      629.71      748.92     59.23 o 
 -10  10   2      790.38      943.60     67.81 o 
  -9  10   2      455.71      448.17     42.29 o 
  -8  10   2       21.11        4.52     24.41 o 
  -7  10   2      429.86      448.86     37.21 o 
  -6  10   2      186.01      164.56     29.32 o 
  -5  10   2     5265.60     5367.35    153.71 o 
  -4  10   2     3009.20     2731.89    163.02 o 
  -3  10   2     6780.82     6380.36    306.05 o 
  -2  10   2     8995.48     9907.80    448.03 o 
  -1  10   2        5.39      123.50     83.91 o 
   0  10   2     7304.06     7172.03    337.05 o 
   1  10   2     3850.59     4151.43    305.27 o 
   2  10   2      259.13      268.69     23.23 o 
   3  10   2     2728.99     2525.38     85.47 o 
   4  10   2      654.96      718.58     42.23 o 
   5  10   2      446.15      399.74     34.84 o 
   6  10   2        9.11      -18.62     18.62 o 
   7  10   2     2321.09     2311.82     90.11 o 
   8  10   2       66.80       36.00     30.69 o 
   9  10   2     1572.21     1820.48     93.04 o 
  10  10   2      350.30      446.43     59.21 o 
  11  10   2       11.67        6.27     43.47 o 
  12  10   2     1491.53     1891.62    267.05 o 
 -12  11   2      804.02     1093.34     94.07 o 
 -11  11   2        5.07       86.93     53.72 o 
 -10  11   2      867.89     1008.58     80.55 o 
  -9  11   2      860.74      951.93     65.19 o 
  -8  11   2      261.68      160.24     36.36 o 
  -7  11   2     1076.70     1206.76     67.02 o 
  -6  11   2        2.42      -27.01     27.01 o 
  -5  11   2       53.22        2.59     26.61 o 
  -4  11   2     2159.71     2087.19    193.10 o 
  -3  11   2     6996.66     6711.94    467.52 o 
  -2  11   2      915.56      603.01    136.13 o 
  -1  11   2     3913.39     3768.16    284.27 o 
  -1  11   2     3925.79     3891.07    306.41 o 
   0  11   2    17653.47    18566.64   1162.50 o 
   1  11   2     2073.68     1979.50    194.73 o 
   2  11   2    15416.00    14810.49    468.71 o 
   3  11   2     1330.84     1150.82     52.94 o 
   4  11   2      302.09      295.14     30.80 o 
   5  11   2     6730.47     6549.47    189.44 o 
   6  11   2      802.79      812.57     55.30 o 
   7  11   2      197.77      189.72     34.39 o 
   8  11   2       86.44       72.78     32.63 o 
   9  11   2     1420.52     1360.63     94.35 o 
  10  11   2        0.47        1.59     48.21 o 
  11  11   2     2161.88     2446.26    155.01 o 
 -12  12   2      588.77      704.06     83.56 o 
 -11  12   2      611.85      694.10     89.68 o 
 -10  12   2        2.49       60.26     44.12 o 
  -9  12   2      796.79     1046.94     68.90 o 
  -8  12   2        4.54       34.93     33.40 o 
  -7  12   2       27.49      -25.76     29.48 o 
  -6  12   2       42.68       11.52     26.39 o 
  -5  12   2      266.62     -112.69    144.26 o 
  -4  12   2       24.34      -24.88     33.17 o 
  -3  12   2       18.04        8.23    123.28 o 
  -2  12   2     8983.76    10085.51    670.47 o 
  -1  12   2     1164.57     1330.21    120.26 o 
   0  12   2    12295.95    13752.65    882.39 o 
   1  12   2     1897.05     1874.78    104.60 o 
   2  12   2      363.99      414.16     51.02 o 
   3  12   2    10160.06     9721.26    373.12 o 
   4  12   2      376.79      321.08     52.24 o 
   5  12   2     1104.83     1166.21     90.07 o 
   6  12   2     2703.50     2476.81    169.73 o 
   7  12   2      108.30       59.24     48.97 o 
   8  12   2     3130.44     2867.22    170.97 o 
   9  12   2        8.20      -57.12     57.12 o 
  10  12   2       34.10       69.71     76.60 o 
  11  12   2      560.23      613.65    115.10 o 
 -11  13   2     2882.75     3273.25    237.94 o 
 -10  13   2     1913.07     2080.14    141.81 o 
  -9  13   2     2232.79     2399.82    123.84 o 
  -8  13   2    10058.41    11022.62    374.68 o 
  -7  13   2      537.20      601.60     61.83 o 
  -6  13   2     4658.60     5140.58    384.70 o 
  -5  13   2     3369.89     3543.67    149.90 o 
  -4  13   2      599.40      767.57     70.55 o 
  -3  13   2     3453.75     3247.08    153.88 o 
  -2  13   2      832.27     1068.48    181.26 o 
  -1  13   2      154.38      123.32    149.46 o 
   0  13   2      247.73      219.02    147.63 o 
   1  13   2     4391.26     4029.00    329.68 o 
   2  13   2      294.83      298.80     50.26 o 
   3  13   2     2079.28     1861.16    222.60 o 
   4  13   2     5840.05     5262.20    226.04 o 
   5  13   2        2.87      -24.87     37.30 o 
   6  13   2     4902.44     4836.46    268.35 o 
   7  13   2       32.49      -18.26     46.56 o 
   8  13   2     1022.41     1000.50    122.61 o 
   9  13   2      991.33     1067.25    112.00 o 
  10  13   2       46.77       -3.31     74.03 o 
 -10  14   2      681.56      769.65    129.04 o 
  -9  14   2      395.69      467.06     77.65 o 
  -8  14   2        0.59       68.13     42.26 o 
  -7  14   2      358.14     1130.04    182.73 o 
  -6  14   2     1423.72     1383.53     92.30 o 
  -5  14   2       80.40       40.16     41.05 o 
  -4  14   2      315.02      310.40     66.16 o 
  -3  14   2        7.53      -20.90     37.34 o 
  -2  14   2      439.93      383.36     72.48 o 
  -1  14   2      632.34      640.91     85.20 o 
   0  14   2      646.96      209.67    166.78 o 
   1  14   2     1541.85     1098.91    201.07 o 
   2  14   2     1244.42      624.09    198.62 o 
   3  14   2     2779.41     2525.82    266.46 o 
   4  14   2     2484.32     2371.68    246.67 o 
   5  14   2     3560.37     3553.11    173.70 o 
   6  14   2     1737.42     1579.09    139.88 o 
   7  14   2     2290.65     2406.57    180.16 o 
   8  14   2     4733.63     5056.08    250.70 o 
   9  14   2      333.54      277.18     79.47 o 
  -9  15   2      342.19      755.63    203.53 o 
  -8  15   2     2434.66     2744.76    137.92 o 
  -7  15   2      301.75      448.86    175.69 o 
  -6  15   2     1385.49     1453.68     99.33 o 
  -5  15   2     1395.27     1323.60     93.17 o 
  -4  15   2      359.25      287.39     69.84 o 
  -3  15   2     2026.17     1969.18    147.21 o 
  -2  15   2      182.23       92.83     62.46 o 
  -1  15   2     3005.79     3027.12    186.72 o 
   0  15   2     2938.00     3394.12    315.80 o 
   1  15   2     1173.66      992.85    209.30 o 
   2  15   2     2388.42     2142.95    273.34 o 
   3  15   2      540.64      558.82    162.49 o 
   4  15   2      114.02     -168.28    168.28 o 
   4  15   2       73.72      228.77    159.05 o 
   5  15   2      136.44      144.78     50.48 o 
   6  15   2      146.45       90.69     30.09 o 
   7  15   2      540.29      207.79    232.43 o 
   8  15   2      133.02       43.75     71.53 o 
  -8  16   2      137.48       54.55     49.67 o 
  -7  16   2      188.75       78.03    178.02 o 
  -6  16   2      496.03      559.95     69.86 o 
  -5  16   2     1701.23     1705.26    125.32 o 
  -4  16   2     3329.91     3366.44    208.74 o 
  -3  16   2     2318.22     2585.45    177.74 o 
  -2  16   2     5049.85     5543.29    298.73 o 
  -1  16   2     1614.12     2432.91    169.38 o 
   0  16   2     8575.51     9778.76    677.84 o 
   1  16   2     6832.40     7626.70    557.78 o 
   1  16   2     6708.35     7176.96    506.46 o 
   2  16   2     2276.02     2103.96    265.24 o 
   2  16   2     1677.70     1945.65    218.78 o 
   3  16   2     2971.71     2918.18    284.92 o 
   4  16   2     2294.05     1619.25    228.26 o 
   5  16   2      249.37      128.17     52.42 o 
   6  16   2      597.90      614.32     95.12 o 
   7  16   2       10.38     -174.27    174.27 o 
  -7  17   2      214.80      123.04    186.22 o 
  -6  17   2      141.84      -51.60    209.68 o 
  -5  17   2      246.29      -51.64    203.30 o 
  -4  17   2      367.95      427.57     87.51 o 
  -3  17   2      214.89      311.16     80.35 o 
  -2  17   2      811.26      901.89    112.52 o 
  -1  17   2     2000.11     2192.59    263.39 o 
  -1  17   2     1398.72     1200.28    168.16 o 
   0  17   2      389.12      686.69    167.78 o 
   0  17   2     1371.41     1737.57    243.75 o 
   1  17   2      503.33      577.80    139.44 o 
   2  17   2      489.22      683.06    147.12 o 
   3  17   2      332.60      236.97    111.51 o 
   4  17   2       77.01       46.16    171.74 o 
   5  17   2      115.49     -167.64    167.64 o 
   6  17   2       24.05     -135.75    177.98 o 
  -5  18   2      163.77     -175.01    175.01 o 
  -4  18   2      135.28       -4.45    176.30 o 
  -3  18   2      129.51       -2.11    163.42 o 
  -2  18   2        7.67       43.98     95.24 o 
  -1  18   2      148.11      236.81    191.53 o 
   0  18   2      663.41      580.07    134.97 o 
   1  18   2     1026.22     1023.28    235.95 o 
   1  18   2      876.35      638.88    152.73 o 
   2  18   2     1271.63     1253.91    238.13 o 
   2  18   2     1160.10      925.85    249.66 o 
   3  18   2      460.34      492.40    135.15 o 
   4  18   2     1393.45     1136.30    215.09 o 
 -15   1   3      486.42      590.41    128.92 o 
 -14   1   3      176.95      213.44    122.94 o 
 -13   1   3      661.79      603.14     90.99 o 
 -12   1   3      883.89      799.72     98.25 o 
 -11   1   3     1948.02     2064.82    136.71 o 
 -10   1   3     2132.98     2123.18    153.17 o 
  -9   1   3     6888.98     7137.56    258.74 o 
  -8   1   3     5450.36     5196.85    195.32 o 
  -7   1   3      530.61      435.50     42.31 o 
  -6   1   3      716.46      733.28     43.73 o 
  -5   1   3      504.60      395.97     34.55 o 
  -4   1   3       32.65      -27.05     27.05 o 
  -4   1   3       46.98      -43.17     58.86 o 
  -3   1   3     6274.97     6554.97    402.23 o 
  -2   1   3     5897.82     6602.42    225.51 o 
  -1   1   3    10063.66    11100.71    354.99 o 
   0   1   3     6086.62     8143.48    367.93 o 
   0   1   3     8758.42    10014.61    633.26 o 
   1   1   3    17496.10    20076.40    760.44 o 
   1   1   3    25176.26    27196.37   1688.98 o 
   2   1   3     4549.61     4552.33    216.51 o 
   3   1   3     1202.36     1023.56     75.24 o 
   4   1   3     7596.27     7278.94    338.29 o 
   5   1   3     6782.80     5988.06    286.60 o 
   6   1   3     4912.50     5336.28    262.25 o 
   7   1   3     3807.10     3614.85    276.61 o 
   8   1   3     1246.90     1162.40    117.03 o 
   9   1   3     4236.41     4197.71    251.26 o 
  10   1   3     1750.76     1777.64    190.98 o 
  11   1   3     3454.45     3448.04    288.87 o 
  12   1   3      739.61      834.98    142.17 o 
  13   1   3     1334.15     1542.46    191.22 o 
  14   1   3      533.67      613.00    109.98 o 
 -15   2   3      739.70     1019.62    159.88 o 
 -15   2   3      801.19      776.03    150.65 o 
 -14   2   3      691.84      858.78    156.98 o 
 -14   2   3      490.48      608.29    150.63 o 
 -13   2   3      164.68      321.38     85.01 o 
 -13   2   3      103.57      -23.23     87.54 o 
 -12   2   3      410.32      269.75     83.88 o 
 -12   2   3      437.87      268.16     88.65 o 
 -11   2   3     1115.75      888.28    105.66 o 
 -11   2   3      601.78      324.84     89.55 o 
 -10   2   3     1049.98     1094.79    121.80 o 
 -10   2   3     1403.56     1178.65    125.64 o 
  -9   2   3     1128.93     1324.32     72.43 o 
  -8   2   3     4721.81     4450.60    172.03 o 
  -7   2   3      958.65      984.17     54.12 o 
  -6   2   3    26752.33    25309.72   1538.03 o 
  -5   2   3    42300.17    40892.49   2469.00 o 
  -4   2   3     6491.10     7219.12    251.81 o 
  -3   2   3    74859.29    61399.50   3635.06 o 
  -3   2   3    46421.70    51120.89   3180.26 o 
  -2   2   3     9521.73     8475.30    302.45 o 
  -2   2   3     5904.61     5889.48    361.30 o 
  -1   2   3     9041.64    10070.82    366.43 o 
   0   2   3     3496.75     3047.46    200.84 o 
   0   2   3     3918.68     3633.97    244.93 o 
   1   2   3      209.31      215.77     60.21 o 
   1   2   3      145.46      109.57     43.52 o 
   2   2   3     1131.14      939.65     70.45 o 
   2   2   3     1627.67     1570.19    120.79 o 
   3   2   3     1496.52     1419.54     90.26 o 
   4   2   3     3569.47     3159.49    163.74 o 
   5   2   3      828.92      918.07     80.28 o 
   6   2   3     8540.28     8013.45    377.57 o 
   7   2   3     6094.87     5913.88    322.04 o 
   7   2   3     5562.95     5675.30    402.79 o 
   8   2   3     2222.63     2111.09    161.24 o 
   8   2   3     2332.66     2122.27    160.28 o 
   9   2   3     4430.41     4231.43    257.74 o 
   9   2   3     5116.85     5223.71    301.57 o 
  10   2   3      536.05      514.30    101.24 o 
  10   2   3      199.82       97.22    107.72 o 
  11   2   3     2538.60     2335.05    180.29 o 
  11   2   3     2027.65     1817.46    197.37 o 
  12   2   3      589.24      655.59    143.48 o 
  12   2   3      487.20      383.78    124.69 o 
  13   2   3      147.88       13.96    112.89 o 
  13   2   3      413.53      577.68    150.43 o 
 -15   3   3      193.74      363.52    139.05 o 
 -15   3   3      104.07       65.84    113.32 o 
 -14   3   3     1232.12     1645.81    205.35 o 
 -14   3   3     1135.28     1425.58    194.77 o 
 -13   3   3      370.94      447.68     94.07 o 
 -13   3   3     1757.27     1717.94    133.49 o 
 -12   3   3     1015.01     1072.02     88.96 o 
 -12   3   3     1015.05      840.42    109.09 o 
 -11   3   3     4394.24     4737.86    189.74 o 
 -11   3   3     4774.42     5075.31    240.83 o 
 -10   3   3      628.12      450.85    149.03 o 
 -10   3   3      628.13      387.41    100.46 o 
 -10   3   3      450.13      367.79     99.47 o 
  -9   3   3     6536.30     8334.27    550.53 o 
  -8   3   3     1572.19     1546.10     74.37 o 
  -7   3   3        3.42        1.75     19.99 o 
  -6   3   3     1285.06     1036.16     53.95 o 
  -5   3   3     9530.08     9645.75    598.83 o 
  -4   3   3     1957.32     2352.41    116.84 o 
  -4   3   3     3156.35     3353.27    221.37 o 
  -4   3   3     2816.51     2626.16    173.66 o 
  -3   3   3      159.78      211.24     27.91 o 
  -3   3   3      257.66      276.58     50.83 o 
  -2   3   3    10680.87    10509.23    678.67 o 
  -1   3   3     3184.47     3723.27    183.88 o 
  -1   3   3     5135.25     5829.01    387.47 o 
  -1   3   3     4582.34     5302.14    332.87 o 
   0   3   3    24971.59    23461.78   1426.24 o 
   1   3   3    18749.16    20260.28   1237.77 o 
   1   3   3    21011.48    24195.55   1498.33 o 
   2   3   3     1670.94     1849.36    155.60 o 
   3   3   3    21106.97    21466.24    946.17 o 
   4   3   3     4330.70     4426.67    217.12 o 
   5   3   3    11423.72    11350.18    730.01 o 
   6   3   3     5257.87     4824.62    193.27 o 
   7   3   3     1543.95     1577.18    151.23 o 
   7   3   3     1275.48     1341.91    111.69 o 
   8   3   3     1770.58     1732.98    141.64 o 
   8   3   3     1814.18     1704.34    139.61 o 
   9   3   3      969.35      948.42    112.94 o 
   9   3   3       41.20       13.32     82.62 o 
  10   3   3      293.65      155.48    113.09 o 
  10   3   3      150.52      -63.67     96.19 o 
  11   3   3     1022.65     1220.35    134.96 o 
  11   3   3      631.36      545.15    133.67 o 
  12   3   3      253.99      252.26    132.94 o 
  12   3   3      221.01       57.41    110.38 o 
  13   3   3       85.66       -2.00    123.38 o 
 -15   4   3      312.89      654.66    166.18 o 
 -14   4   3     1351.76     1672.14    207.81 o 
 -14   4   3     1152.74     1308.53    191.93 o 
 -13   4   3     6701.68     7359.07    274.28 o 
 -13   4   3     6721.90     7166.21    381.06 o 
 -12   4   3      582.22      459.06    100.47 o 
 -12   4   3      438.05      997.27     88.93 o 
 -11   4   3     3018.23     2982.93    173.96 o 
 -11   4   3     2925.20     3808.91    162.47 o 
 -10   4   3     1846.73     1788.80    156.42 o 
 -10   4   3     1897.16     2809.37    186.82 o 
  -9   4   3     1871.04     1869.70    194.84 o 
  -8   4   3     4070.64     4055.72    129.32 o 
  -7   4   3     4305.31     4677.21    157.06 o 
  -6   4   3       57.26       19.27     18.31 o 
  -5   4   3     1171.90     1157.83    107.27 o 
  -4   4   3    18805.67    21379.73    804.28 o 
  -4   4   3    27060.69    22570.66   1351.02 o 
  -3   4   3    11469.93    10067.65    613.21 o 
  -3   4   3     7970.96     9075.88    440.67 o 
  -2   4   3    10627.73     9781.29    596.29 o 
  -2   4   3     7385.68     8786.46    580.82 o 
  -1   4   3        3.08       -3.45     28.46 o 
   0   4   3     2591.13     2424.88    119.43 o 
   0   4   3     2903.78     3297.80    280.94 o 
   1   4   3       31.89       41.55    107.64 o 
   1   4   3       28.45      -11.43     51.26 o 
   1   4   3       19.77      -64.31     99.56 o 
   2   4   3     8892.62     9508.97    600.60 o 
   2   4   3     6179.87     7038.56    559.58 o 
   3   4   3     1787.36     1892.85    153.20 o 
   4   4   3     4352.81     4047.07    283.71 o 
   5   4   3    12042.28    12707.47    575.37 o 
   6   4   3      818.72      792.10     58.88 o 
   7   4   3     6840.71     6515.38    349.37 o 
   7   4   3     6955.92     6863.01    474.64 o 
   8   4   3     2540.15     1000.59    168.22 o 
   8   4   3     3381.39     3243.91    261.18 o 
   9   4   3      629.61      457.01    108.40 o 
   9   4   3       12.95      -71.68     71.68 o 
  10   4   3      858.35      698.33    145.40 o 
  10   4   3      881.00      289.49     98.06 o 
  11   4   3      165.32       95.59    101.40 o 
  11   4   3      370.30      446.40    130.47 o 
  12   4   3      330.22      356.08    144.91 o 
  12   4   3      400.72      242.96    134.44 o 
 -14   5   3     2179.33     3038.01    295.77 o 
 -14   5   3     1991.95     2287.14    248.98 o 
 -13   5   3      663.80      857.42    131.88 o 
 -13   5   3     1853.51     2078.95    120.78 o 
 -12   5   3     1652.23     2073.23    175.67 o 
 -12   5   3     1701.20     1981.21    119.60 o 
 -11   5   3     5217.19     5484.16    217.16 o 
 -11   5   3     5360.72     6346.92    465.67 o 
 -10   5   3      388.11      462.91    140.00 o 
  -9   5   3     4858.95     4774.88    152.34 o 
  -8   5   3     3139.61     3076.32     96.52 o 
  -7   5   3       94.59       86.50     23.90 o 
  -6   5   3     2949.26     2838.76    107.72 o 
  -5   5   3     7494.41     6933.83    311.96 o 
  -4   5   3        8.25       23.01     37.35 o 
  -3   5   3       64.17        9.21    105.53 o 
  -3   5   3       92.33      104.92     35.04 o 
  -2   5   3    34414.17    31583.51   1344.72 o 
  -2   5   3    23915.94    27428.06   1730.98 o 
  -1   5   3       56.54       89.19     35.70 o 
  -1   5   3       39.29      308.61    108.27 o 
   0   5   3    31231.94    31331.99   1097.29 o 
   0   5   3    35000.45    33301.30   2469.48 o 
   1   5   3    34292.38    34275.25   1482.20 o 
   1   5   3    38430.18    46462.08   3437.63 o 
   2   5   3     8338.89     8560.62    670.65 o 
   2   5   3    11999.36    12478.43    780.42 o 
   3   5   3    39884.73    42200.14   2565.93 o 
   4   5   3     7403.27     7441.19    488.41 o 
   5   5   3     8430.76     8512.27    394.39 o 
   6   5   3     3889.28     3702.71    159.69 o 
   7   5   3     2092.28     2192.04    251.15 o 
   8   5   3     5817.98     5912.85    334.03 o 
   8   5   3     5857.92     5890.84    422.16 o 
   9   5   3     2976.13     2736.86    203.79 o 
   9   5   3     5397.73     5233.08    387.41 o 
  10   5   3      185.85       84.73    112.79 o 
  10   5   3      208.80      -26.32    122.48 o 
  11   5   3     1606.95     1702.17    171.32 o 
  11   5   3     2015.17     2197.87    229.72 o 
  12   5   3      556.55      274.22    167.60 o 
  13   5   3      143.06      134.04    174.55 o 
  13   5   3      441.82      508.75    214.89 o 
 -14   6   3      459.93      476.76    164.12 o 
 -14   6   3      161.04       74.08    146.69 o 
 -13   6   3     1059.62      957.01    119.08 o 
 -13   6   3      975.05     1335.18    199.52 o 
 -12   6   3      349.16      316.59     89.29 o 
 -12   6   3      120.81       74.05    134.12 o 
 -11   6   3     2734.79     2744.63    260.82 o 
 -11   6   3     3701.36     3195.91    286.51 o 
 -10   6   3     4376.46     4658.94    136.88 o 
  -9   6   3      657.29      706.52     47.87 o 
  -8   6   3    18655.15    19252.60    505.82 o 
  -7   6   3     3941.25     3784.10    114.67 o 
  -6   6   3    19456.36    21391.25    669.27 o 
  -5   6   3    46602.63    43197.11   1837.59 o 
  -4   6   3     5294.28     4861.48    225.81 o 
  -3   6   3   138670.11   138417.25   5840.88 o 
  -2   6   3     6944.81     6543.89    295.52 o 
  -1   6   3     2304.93     2143.33    114.80 o 
   0   6   3    50687.51    52585.72   1833.94 o 
   1   6   3       48.86       48.48     33.05 o 
   2   6   3     2379.53     2221.23    122.91 o 
   3   6   3      134.78      189.49     56.89 o 
   4   6   3     1061.86     1100.79     65.53 o 
   5   6   3      191.71      251.31     41.78 o 
   6   6   3    10542.11    11822.64    929.74 o 
   7   6   3      221.13      301.92    164.11 o 
   8   6   3     3571.47     3545.50    360.48 o 
   9   6   3    12155.04    12402.40   1004.21 o 
  10   6   3      967.56      640.69    141.24 o 
  11   6   3     2313.22     2336.25    324.66 o 
  11   6   3     3406.45     4139.90    340.73 o 
  12   6   3     2590.04     3062.11    292.93 o 
  13   6   3       68.16      157.07    188.08 o 
 -14   7   3      569.37      227.83    181.99 o 
 -14   7   3      602.52      316.05    172.73 o 
 -13   7   3      261.29      194.77    137.12 o 
 -13   7   3      418.31      241.91    154.36 o 
 -12   7   3      565.40      497.86    183.66 o 
 -12   7   3      569.19      352.53    151.49 o 
 -11   7   3      194.39      194.88     40.86 o 
 -10   7   3     3113.54     3071.03    109.24 o 
  -9   7   3       87.63       75.93     30.84 o 
  -8   7   3     2927.43     2789.24    117.19 o 
  -7   7   3     3203.34     3203.65    110.34 o 
  -6   7   3       52.50      137.23     94.13 o 
  -5   7   3     4369.80     3757.86    189.23 o 
  -4   7   3     1428.33     1336.71     90.04 o 
  -3   7   3      287.57      245.75     49.50 o 
  -2   7   3     7503.15     8037.39    361.76 o 
  -1   7   3    14782.57    14862.17    648.14 o 
   0   7   3     1287.73     1272.60     56.13 o 
   1   7   3     1599.60     1751.47     73.76 o 
   2   7   3     2320.24     2318.72    108.46 o 
   2   7   3     1612.44     1271.51    167.12 o 
   3   7   3     6214.33     6607.86    336.89 o 
   4   7   3      109.80      100.59    112.50 o 
   5   7   3     5085.54     5450.45    466.55 o 
   6   7   3     9687.29    11248.99    885.07 o 
   7   7   3     1877.14     1840.66    256.85 o 
   8   7   3     4722.58     5163.85    268.37 o 
   9   7   3     3407.54     3817.04    216.35 o 
  10   7   3     1502.21     1559.28    131.27 o 
  11   7   3     6802.89     7576.42    388.48 o 
  12   7   3     2796.06     3144.25    205.16 o 
 -14   8   3      201.10      165.62     71.50 o 
 -13   8   3     1722.34     1789.07    274.81 o 
 -12   8   3       20.13       22.22     37.51 o 
 -11   8   3      384.74      608.95     58.15 o 
 -10   8   3     3058.90     3018.22    109.21 o 
  -9   8   3     2332.50     2329.28    109.43 o 
  -8   8   3     8430.51     9275.07    275.78 o 
  -7   8   3      185.94      159.23     26.21 o 
  -6   8   3     6827.77     6240.16    298.59 o 
  -5   8   3    14269.43    13085.23    579.70 o 
  -4   8   3      649.58      548.83     65.77 o 
  -3   8   3    29033.73    27588.76   1185.70 o 
  -2   8   3     8641.03     8480.80    384.63 o 
  -1   8   3    12928.89    12931.29    570.24 o 
   0   8   3    12614.01    12979.04    573.44 o 
   1   8   3      793.84      764.69     45.98 o 
   2   8   3     4720.58     4636.82    245.38 o 
   3   8   3     1052.68      915.94    137.68 o 
   4   8   3      356.32      232.31    123.78 o 
   5   8   3     1671.08     1652.81     80.78 o 
   6   8   3     4459.79     5252.77    456.62 o 
   7   8   3       23.99      -31.13     31.13 o 
   8   8   3       15.43      -13.86     35.85 o 
   9   8   3     4332.14     4185.65    361.22 o 
  10   8   3      318.43      421.24    181.20 o 
  11   8   3      697.82      710.85     95.84 o 
  12   8   3     1978.93     2129.64    276.79 o 
 -13   9   3     1669.83     1939.44    105.45 o 
 -12   9   3     2516.76     2836.03    127.18 o 
 -11   9   3     4102.00     4784.02    174.72 o 
 -10   9   3     1772.75     1942.98     85.12 o 
  -9   9   3     6403.36     7102.57    224.02 o 
  -8   9   3      769.64      903.71     54.93 o 
  -7   9   3     1041.22     1151.19     60.89 o 
  -6   9   3     6284.71     5970.94    417.48 o 
  -5   9   3     1614.54     1445.61     86.16 o 
  -4   9   3     2682.22     2215.44    104.25 o 
  -3   9   3     8842.77     9081.19    413.62 o 
  -2   9   3    20211.44    17285.69   1060.49 o 
  -1   9   3    12227.98    11454.76    718.44 o 
   0   9   3    37959.56    38080.51   2288.34 o 
   1   9   3    12917.05    13453.91    391.86 o 
   2   9   3    24190.54    26604.11   1641.52 o 
   3   9   3    22757.80    23536.77    614.19 o 
   4   9   3     6671.54     6890.56    196.17 o 
   5   9   3    11686.63    12413.24    336.93 o 
   6   9   3     8357.16     8968.99    253.02 o 
   7   9   3     3011.09     3170.30    153.63 o 
   8   9   3     1741.37     1900.24    101.48 o 
   9   9   3      471.59      389.92     59.18 o 
  10   9   3       40.15     -173.71    173.71 o 
  11   9   3      447.49      407.97     81.34 o 
  12   9   3      187.49      151.49    194.90 o 
 -13  10   3     1568.65     2242.68    132.81 o 
 -12  10   3     2473.00     2744.02    147.78 o 
 -11  10   3     1036.85     1291.25     97.95 o 
 -10  10   3     3147.70     3557.39    182.81 o 
  -9  10   3      437.80      500.00     41.82 o 
  -8  10   3      789.28      755.85     52.34 o 
  -7  10   3      163.13      119.72     28.48 o 
  -6  10   3     1717.36     1714.48     68.01 o 
  -5  10   3     1030.57      868.93    128.82 o 
  -4  10   3     1092.37      962.01     94.98 o 
  -3  10   3     1602.29     2033.85    121.24 o 
  -2  10   3      587.23      369.39     97.63 o 
  -1  10   3       63.20      -80.47     80.47 o 
   0  10   3     4951.41     4544.90    321.77 o 
   1  10   3      434.91      473.93     51.62 o 
   2  10   3      455.69      348.10     33.58 o 
   3  10   3     2587.98     2519.36     88.20 o 
   4  10   3       72.22       49.24     23.87 o 
   5  10   3     5448.24     5324.83    160.97 o 
   6  10   3       28.19       -8.39     25.28 o 
   7  10   3     1834.16     1765.12     79.74 o 
   8  10   3     1282.96     1304.86     78.99 o 
   9  10   3      438.07      360.80     52.47 o 
  10  10   3        4.28      -34.40     52.44 o 
  11  10   3      507.12      417.98     75.43 o 
 -12  11   3       25.68       -6.72     49.97 o 
 -11  11   3        2.54      -30.75     44.17 o 
 -10  11   3       37.39       53.59     51.72 o 
  -9  11   3      104.77      176.03     35.18 o 
  -8  11   3       13.10      -19.49     27.88 o 
  -7  11   3      385.25      381.36     45.38 o 
  -6  11   3      210.95      111.45     32.19 o 
  -5  11   3     1043.27      860.35    135.05 o 
  -5  11   3      755.51      499.33    141.69 o 
  -4  11   3      103.88      157.21    100.29 o 
  -3  11   3       98.33      -41.19    131.61 o 
  -2  11   3      120.30      142.39     39.90 o 
  -1  11   3      343.89      206.17    118.71 o 
  -1  11   3      318.62      190.93     94.83 o 
   0  11   3      384.39      326.51    100.68 o 
   0  11   3      422.84      445.39    125.31 o 
   1  11   3     1141.46     1067.65    158.09 o 
   2  11   3     1846.49     1565.15    191.11 o 
   3  11   3     2237.76     1943.17     85.08 o 
   4  11   3     1058.65      940.42     53.35 o 
   5  11   3     2730.01     2471.75     92.73 o 
   6  11   3     2777.61     2893.43    105.38 o 
   7  11   3     1063.16     1147.65     64.91 o 
   8  11   3      859.65      869.55     67.10 o 
   9  11   3     2130.16     2134.49    106.33 o 
  10  11   3     1253.76     1329.16    112.26 o 
  11  11   3      886.19     1024.53    102.84 o 
 -12  12   3       27.89      115.76     53.99 o 
 -11  12   3      180.67      255.88     68.10 o 
 -10  12   3     1733.34     2031.03    138.63 o 
  -9  12   3     1967.92     2341.22    105.71 o 
  -8  12   3     3415.43     3605.59    134.02 o 
  -7  12   3     8621.14     9197.10    314.56 o 
  -6  12   3     6370.13     6899.10    217.57 o 
  -5  12   3     9699.88    10340.63    683.40 o 
  -4  12   3     8561.30     8857.76    593.81 o 
  -3  12   3    21629.91    24603.45   1535.89 o 
  -2  12   3    15527.99    17275.46    767.91 o 
  -1  12   3     7119.33     7344.74    496.90 o 
  -1  12   3     8692.96     9082.92    603.18 o 
   0  12   3     5650.51     6488.48    455.86 o 
   0  12   3     4791.47     5274.75    377.05 o 
   1  12   3     5872.13     6818.19    480.39 o 
   2  12   3     3018.98     2473.57    228.89 o 
   2  12   3     1971.30     1885.59    214.35 o 
   3  12   3       77.93       43.96     38.13 o 
   4  12   3       92.14       44.16     43.18 o 
   5  12   3     2965.77     2658.59    143.16 o 
   6  12   3     1780.81     1677.72    115.77 o 
   7  12   3      964.42      701.84    107.18 o 
   8  12   3     1451.34     1428.68    153.24 o 
   9  12   3     2201.90     2385.05    189.26 o 
  10  12   3      426.57      588.05    110.87 o 
 -11  13   3       91.37       77.76     86.36 o 
 -10  13   3      105.88      172.50     83.10 o 
  -9  13   3      251.62      326.14     67.24 o 
  -8  13   3      191.88      363.42     51.98 o 
  -7  13   3      325.51      950.63    170.52 o 
  -6  13   3     1218.84     1403.72     89.35 o 
  -5  13   3       11.30       10.03     35.79 o 
  -4  13   3      580.44      312.16    154.44 o 
  -3  13   3      404.63      135.79    104.38 o 
  -2  13   3      280.42      163.62     99.31 o 
  -1  13   3     1014.57      754.28    162.69 o 
  -1  13   3      985.61      872.00    146.50 o 
   0  13   3      254.84      162.30    146.75 o 
   1  13   3       68.05      -52.19    127.82 o 
   1  13   3       34.14       76.63    146.94 o 
   2  13   3      914.37      817.31    167.90 o 
   2  13   3     1581.18     1850.92    227.42 o 
   3  13   3     1645.80     1209.39    197.23 o 
   4  13   3     1593.12     1575.00    106.51 o 
   5  13   3     1189.15     1120.25     92.53 o 
   6  13   3       15.42       -0.02     45.83 o 
   7  13   3     2612.45     2417.60    180.86 o 
   8  13   3      191.77       89.18     39.09 o 
   9  13   3      826.54      549.67    110.79 o 
 -10  14   3      260.66      217.12     91.44 o 
  -9  14   3      130.47      187.31     89.45 o 
  -8  14   3      530.02      519.62     60.85 o 
  -7  14   3       15.20     -143.41    147.78 o 
  -6  14   3       47.21       21.49     40.94 o 
  -5  14   3      290.16      207.37     56.76 o 
  -4  14   3      700.46      819.86    102.80 o 
  -3  14   3      153.94      151.09    150.78 o 
  -2  14   3        2.19     -145.27    145.27 o 
  -1  14   3      243.65       70.65    102.76 o 
   0  14   3      135.95       64.94    153.16 o 
   1  14   3     2672.58     2893.77    276.62 o 
   1  14   3     1613.35     1315.81    219.97 o 
   2  14   3      656.97      522.24    177.02 o 
   2  14   3     1325.27      877.09    169.78 o 
   3  14   3      113.38      -13.61    139.27 o 
   3  14   3      215.89       46.22    151.52 o 
   4  14   3     1931.42     1969.02    144.92 o 
   5  14   3      276.70      256.58     56.24 o 
   6  14   3     1008.85      921.64     87.90 o 
   7  14   3      602.20      489.09    240.70 o 
   8  14   3        7.18      -40.07     40.07 o 
   9  14   3      333.74      472.99    141.04 o 
  -9  15   3       33.08       69.37     89.80 o 
  -8  15   3       51.64       99.18     47.49 o 
  -7  15   3     2508.36     2501.10    260.81 o 
  -6  15   3      567.38      433.64     62.79 o 
  -5  15   3      753.39      964.99     92.26 o 
  -4  15   3      786.94      787.51     86.90 o 
  -3  15   3      800.98      753.57     94.99 o 
  -2  15   3      337.18      290.52    121.68 o 
  -1  15   3     9915.08    10040.81    480.85 o 
   0  15   3     1686.29     2033.58    229.26 o 
   1  15   3     2458.01      453.08    100.03 o 
   1  15   3     3974.56     5457.34    427.97 o 
   1  15   3     3447.57     3660.85    327.04 o 
   2  15   3     8673.48    10046.83    693.84 o 
   2  15   3     6706.42     6712.12    503.22 o 
   3  15   3     5061.70     4125.74    349.10 o 
   4  15   3     2482.78     2473.66    266.89 o 
   4  15   3     1648.61     2031.74    240.50 o 
   5  15   3      529.80      722.86     79.39 o 
   6  15   3      579.20      628.31     78.16 o 
   7  15   3      495.56      221.57    241.41 o 
   8  15   3      412.02      254.15     45.76 o 
  -8  16   3       41.98       31.72     61.53 o 
  -7  16   3      717.20      453.53    180.82 o 
  -6  16   3        6.27       40.55     53.93 o 
  -5  16   3      158.71      234.80    201.49 o 
  -4  16   3     1436.21     1183.20    333.65 o 
  -3  16   3      790.79      909.59    109.32 o 
  -2  16   3       40.28       31.75     61.19 o 
  -1  16   3        0.83      -55.06     55.06 o 
   0  16   3      628.21      541.80    124.94 o 
   1  16   3     1645.66     1790.66    241.28 o 
   2  16   3     1181.90     1114.91    227.76 o 
   3  16   3       37.55     -157.36    157.36 o 
   3  16   3      132.25      227.09    163.18 o 
   4  16   3       83.92      420.59    187.33 o 
   5  16   3      231.49      189.89     71.01 o 
   6  16   3      568.82      832.17    218.75 o 
  -6  17   3     1221.75     1428.13    223.07 o 
  -5  17   3     1052.00     1026.47    237.45 o 
  -4  17   3      540.10      424.00    181.17 o 
  -3  17   3      784.00      829.59    181.88 o 
  -2  17   3     3282.30     3682.35    326.01 o 
  -1  17   3     2906.05     2953.07    311.41 o 
   0  17   3     1308.75     1372.74    155.26 o 
   1  17   3     1381.29      902.16    218.68 o 
   2  17   3      147.31       48.82     93.13 o 
   3  17   3     2452.41     2516.89    278.54 o 
   4  17   3      534.24      541.68    193.35 o 
   5  17   3      345.27      276.87     76.30 o 
  -4  18   3     2134.44     2645.75    200.71 o 
  -3  18   3      196.80      327.04    176.49 o 
  -2  18   3      457.11      644.03    204.13 o 
  -1  18   3      596.91      771.45    144.97 o 
   0  18   3      631.96      560.69    134.55 o 
   1  18   3      694.28      783.30    216.66 o 
   2  18   3      245.80      245.06    115.26 o 
   3  18   3       52.13       51.19    161.22 o 
 -15   0   4      589.30      725.73    141.54 o 
 -14   0   4     6613.73     6958.77    309.31 o 
 -13   0   4     1444.28     1375.79    118.46 o 
 -12   0   4      515.95      417.53     88.07 o 
 -11   0   4     5177.76     5099.62    242.03 o 
 -10   0   4     1025.62      800.23    190.73 o 
  -9   0   4     1805.12     1697.10    142.68 o 
  -8   0   4     3679.22     3826.38    221.47 o 
  -7   0   4     7406.41     7321.95    288.66 o 
  -6   0   4     7128.42     7400.05    370.91 o 
  -5   0   4    10425.91     9483.56    632.20 o 
  -4   0   4     5095.98     4886.23    345.82 o 
  -3   0   4    12782.83    13631.11    641.27 o 
  -2   0   4    44011.23    49435.56   2252.06 o 
  -1   0   4     1689.23     1886.48    183.74 o 
   0   0   4     7680.54     7085.33    461.73 o 
   0   0   4    11052.02    13414.43    847.84 o 
   1   0   4     6050.94     6014.88    309.79 o 
   2   0   4       22.84       27.72     57.13 o 
   3   0   4     7695.93     7764.38    512.41 o 
   4   0   4     3221.19     3090.23    235.48 o 
   5   0   4      248.41      275.39     61.40 o 
   6   0   4     5675.94     5812.92    317.99 o 
   7   0   4     1143.24     1042.27    112.43 o 
   8   0   4      759.77      706.00    108.93 o 
   9   0   4     6741.83     6658.42    368.04 o 
  10   0   4     1413.30     1172.27    159.69 o 
  11   0   4     7015.17     6566.18    479.82 o 
  12   0   4     1896.76     2128.62    175.28 o 
  13   0   4     3113.55     3322.98    297.54 o 
 -15   1   4      175.93      189.18    120.64 o 
 -15   1   4       68.11      170.68    114.80 o 
 -14   1   4     1401.23     1611.25    122.68 o 
 -14   1   4      266.31      233.11     84.62 o 
 -13   1   4      485.56      228.67     87.57 o 
 -13   1   4      650.90      618.34     94.14 o 
 -12   1   4      466.97      251.08     86.85 o 
 -12   1   4      337.39      152.05     82.40 o 
 -11   1   4     2147.52     1034.13    158.06 o 
 -11   1   4     1988.79     1461.09    123.45 o 
 -10   1   4     1171.20     1093.74    205.38 o 
 -10   1   4     1050.88      872.04    194.23 o 
  -9   1   4       11.39      -69.21     69.21 o 
  -8   1   4     7097.17     5712.36    375.63 o 
  -7   1   4     4328.18     3728.02    250.19 o 
  -6   1   4     7163.96     6852.03    427.37 o 
  -5   1   4    22867.03    22531.96    811.56 o 
  -4   1   4     8620.58     9905.16    478.40 o 
  -3   1   4    28019.84    25313.24   1072.67 o 
  -3   1   4    45184.59    50343.78   2296.69 o 
  -2   1   4    41529.95    47300.11   1524.85 o 
  -1   1   4    39468.11    48820.11   1836.85 o 
   0   1   4    36201.43    44754.84   1638.32 o 
   0   1   4    52092.54    62015.43   3841.26 o 
   1   1   4     9180.56     9430.09    430.37 o 
   2   1   4     6479.67     5978.05    283.22 o 
   3   1   4    25988.26    26277.27   1158.53 o 
   4   1   4       76.11       -0.84     53.55 o 
   5   1   4     6067.50     5455.68    267.92 o 
   6   1   4     1195.19     1354.90    113.06 o 
   6   1   4     4688.53     4408.02    315.42 o 
   7   1   4     1918.95     1755.42    142.22 o 
   7   1   4     4069.38     4052.17    303.27 o 
   8   1   4     1589.90     1405.75    138.21 o 
   8   1   4     4799.95     4842.28    276.18 o 
   9   1   4     7714.70     8048.58    559.00 o 
   9   1   4     7963.48     7712.44    418.40 o 
  10   1   4      448.90      337.36    102.14 o 
  10   1   4      993.54     1074.30    148.41 o 
  11   1   4     2538.97     2502.67    239.30 o 
  11   1   4     2932.38     3448.85    231.48 o 
  12   1   4     2927.13     3069.77    221.34 o 
  12   1   4     2656.90     2725.73    255.46 o 
  13   1   4      915.18     1210.19    182.78 o 
  13   1   4      386.18      223.32    129.43 o 
 -15   2   4      116.03       29.84    109.22 o 
 -15   2   4       76.18      256.09    131.68 o 
 -14   2   4     1212.17     1474.08    123.37 o 
 -14   2   4     1422.86     1425.46    127.30 o 
 -13   2   4     1630.20     1393.34    121.61 o 
 -13   2   4      657.38      821.90    105.09 o 
 -12   2   4     1773.52     1728.09    129.93 o 
 -12   2   4     1132.66     1126.03    111.97 o 
 -11   2   4     7691.93     7765.46    422.42 o 
 -11   2   4     5933.22     6169.44    269.47 o 
 -10   2   4      452.96       52.31     96.43 o 
  -9   2   4    11662.31    11708.47    407.38 o 
  -8   2   4     6184.74     5804.61    218.07 o 
  -7   2   4      344.99      244.91     34.47 o 
  -6   2   4    29493.56    27974.12   1696.51 o 
  -5   2   4     5336.11     5711.04    180.98 o 
  -4   2   4       75.03       98.89     63.30 o 
  -4   2   4      120.99       40.76     29.87 o 
  -3   2   4     4858.28     4452.73    235.28 o 
  -3   2   4     3012.72     3176.60    260.04 o 
  -2   2   4     1454.96     1644.67    153.89 o 
  -2   2   4     2346.26     2208.28     90.45 o 
  -1   2   4      478.72      507.78     92.74 o 
  -1   2   4      771.98      816.81     61.89 o 
   0   2   4     7199.85     8490.51    403.55 o 
   1   2   4    17874.58    19605.02    726.76 o 
   1   2   4    25720.87    27611.79   1719.52 o 
   2   2   4     5510.91     6060.88    286.73 o 
   3   2   4    54227.94    56555.21   2463.53 o 
   4   2   4    16839.59    16760.58    749.94 o 
   5   2   4     9050.57     8787.62    410.76 o 
   6   2   4    22302.21    23065.71   1122.33 o 
   6   2   4    22334.27    22534.52   1424.16 o 
   7   2   4    11038.65    11136.74    737.67 o 
   7   2   4    11378.04    11246.54    572.20 o 
   8   2   4    16037.73    15680.69    785.25 o 
   8   2   4    15969.61    15469.06   1005.69 o 
   9   2   4     5557.81     5496.26    317.32 o 
   9   2   4     4227.39     4151.31    328.24 o 
   9   2   4     9304.83    11213.36    928.14 o 
  10   2   4     4005.47     3830.56    249.93 o 
  10   2   4     4180.08     4129.45    328.36 o 
  10   2   4     4297.92     4206.21    458.47 o 
  11   2   4     5142.80     5160.14    313.99 o 
  11   2   4     4822.67     4903.36    380.78 o 
  12   2   4       63.16       51.94    113.16 o 
  12   2   4      610.61      858.33    126.61 o 
  13   2   4      595.82      513.09    158.57 o 
  13   2   4      628.04      859.85    165.38 o 
 -15   3   4      257.76      309.52    141.64 o 
 -15   3   4      368.42      230.16    132.06 o 
 -14   3   4     1269.07     1394.21    122.11 o 
 -14   3   4     1060.14      823.40    115.97 o 
 -13   3   4     5031.58     5557.34    266.55 o 
 -13   3   4     5115.65     5541.08    258.90 o 
 -12   3   4     3517.06     3399.17    183.11 o 
 -12   3   4     3358.64     3669.77    196.16 o 
 -11   3   4    10517.96    10590.41    422.48 o 
 -11   3   4     9648.81    10875.54    559.66 o 
 -10   3   4    16862.02    16798.16   1050.18 o 
  -9   3   4     3058.01     2829.17    131.70 o 
  -8   3   4    13769.43    13293.50    456.69 o 
  -7   3   4     3534.58     3132.61    121.51 o 
  -6   3   4     5072.33     5099.02    191.29 o 
  -5   3   4    18743.68    19871.89    752.78 o 
  -5   3   4    26971.48    22110.15   1321.96 o 
  -5   3   4    30225.92    23234.88   1411.63 o 
  -4   3   4        8.41       12.86     64.08 o 
  -3   3   4     1554.73     1480.77    106.42 o 
  -3   3   4     2507.14     2028.83     85.23 o 
  -2   3   4     1265.72     1544.53     89.84 o 
  -2   3   4      784.90      978.39     65.57 o 
  -1   3   4       39.89       18.95     86.30 o 
  -1   3   4       64.32       -9.67     64.36 o 
   0   3   4     2273.34     2472.58    184.42 o 
   0   3   4     2028.57     1938.71    141.84 o 
   1   3   4     5039.71     5242.57    350.92 o 
   1   3   4     5647.81     5808.22    388.59 o 
   2   3   4       97.06       22.78     49.89 o 
   3   3   4     1451.08     1609.68    106.89 o 
   4   3   4     2261.86     1822.49    164.70 o 
   5   3   4     1219.28     1156.67     87.02 o 
   6   3   4     4841.15     5070.80    275.73 o 
   6   3   4     1509.86     1381.44    143.53 o 
   7   3   4      508.56      502.29    111.38 o 
   7   3   4     2454.09     2694.31    173.57 o 
   8   3   4     4475.72     4644.27    267.88 o 
   8   3   4     1336.86     1346.33    132.77 o 
   9   3   4     1382.69     1427.45    137.80 o 
   9   3   4      997.15     1073.90    146.53 o 
  10   3   4     1824.57     1753.23    163.08 o 
  10   3   4     1306.41     1288.95    167.91 o 
  10   3   4     4250.92     5091.51    518.05 o 
  11   3   4     1015.33     1245.05    140.78 o 
  11   3   4      638.69      639.64    143.24 o 
  12   3   4       51.33      -89.46    109.71 o 
  12   3   4      107.84       43.51    114.47 o 
  13   3   4      539.53      364.32    168.37 o 
  13   3   4      521.04      193.27    142.55 o 
 -15   4   4      642.72      756.23    167.00 o 
 -14   4   4      428.45      433.17    100.79 o 
 -14   4   4      240.61       38.37    107.21 o 
 -13   4   4     1230.05     1490.52    123.13 o 
 -13   4   4      496.30      363.01    107.90 o 
 -12   4   4     1019.55     1256.02    112.60 o 
 -12   4   4      389.16      384.63    101.16 o 
 -11   4   4     3555.31     3708.74    181.90 o 
 -11   4   4     1618.09     1883.93    194.40 o 
 -10   4   4     2031.23     1906.76    196.46 o 
  -9   4   4     2316.12     2235.66     98.17 o 
  -8   4   4      263.50      266.71     29.31 o 
  -7   4   4      162.59      246.15     28.32 o 
  -6   4   4     1170.97     1017.57    168.76 o 
  -5   4   4       24.10      -58.88     58.88 o 
  -5   4   4       34.68       10.77     48.36 o 
  -5   4   4       38.87      110.30     67.05 o 
  -4   4   4     1807.04     1906.38    137.64 o 
  -4   4   4     2914.02     3088.09    213.95 o 
  -3   4   4      511.92      573.03     83.04 o 
  -3   4   4      825.52      900.58     96.51 o 
  -2   4   4     1329.51     1331.08     73.01 o 
  -2   4   4     2143.96     1852.57    163.02 o 
  -1   4   4      186.68      202.61     39.92 o 
   0   4   4     3503.53     3154.99    216.51 o 
   1   4   4     9023.79     8620.75    547.53 o 
   2   4   4       10.88       -6.00     25.52 o 
   3   4   4    15384.68    17681.76    790.06 o 
   4   4   4     2976.55     2558.19    207.33 o 
   5   4   4     2809.40     2601.98    146.53 o 
   6   4   4     6451.42     6017.66    422.64 o 
   6   4   4     6479.29     3033.49    295.29 o 
   7   4   4     1782.86     1332.70    156.72 o 
   7   4   4     1779.05     1544.57    175.82 o 
   8   4   4     1030.44      753.14     99.52 o 
   8   4   4      949.90      935.18    138.85 o 
   9   4   4     2603.98     2474.40    234.05 o 
   9   4   4     2392.45     1213.36    215.36 o 
  10   4   4     2003.13     2060.34    214.68 o 
  10   4   4     1713.94     1542.24    159.88 o 
  11   4   4     3030.08     2790.70    220.10 o 
  11   4   4     3606.72     3680.13    311.81 o 
  12   4   4      332.11     1341.67    305.36 o 
  13   4   4      540.05      653.47    185.61 o 
 -14   5   4      187.12      143.79    122.41 o 
 -14   5   4      166.12       83.10    102.87 o 
 -13   5   4     1636.23     1733.99    164.70 o 
 -13   5   4     1539.39     1617.57    138.85 o 
 -12   5   4      301.30      202.42    103.85 o 
 -12   5   4      358.34      219.99     80.07 o 
 -11   5   4      428.78      207.54     99.31 o 
 -11   5   4      141.14      179.26    224.23 o 
 -10   5   4      418.78      559.05     94.14 o 
  -9   5   4      272.41      339.57     34.99 o 
  -8   5   4     1054.02     1051.56     53.48 o 
  -7   5   4      393.97      515.25     39.41 o 
  -6   5   4     3793.62     3596.55    243.92 o 
  -6   5   4     2636.35     2767.69    278.76 o 
  -5   5   4     4229.77     3683.04    175.63 o 
  -5   5   4     2939.45     2960.22    191.37 o 
  -4   5   4     9292.97     9926.27    489.30 o 
  -4   5   4    13372.25    10799.69    662.01 o 
  -3   5   4    30200.14    34255.26   2158.58 o 
  -3   5   4    43456.90    38295.09   2283.42 o 
  -2   5   4    47287.36    45213.91   2692.73 o 
  -2   5   4    32862.09    39113.78   2453.12 o 
  -1   5   4    26964.46    33536.67   2108.06 o 
  -1   5   4    38800.88    40210.04   1710.72 o 
   0   5   4    31736.12    31223.42   1353.57 o 
   0   5   4    22054.84    27119.94   1710.61 o 
   0   5   4    35565.47    43098.29   3198.10 o 
   1   5   4    15521.67    15129.63    668.35 o 
   1   5   4    17394.55    20015.48   1509.31 o 
   1   5   4    10786.70    13170.17    853.25 o 
   2   5   4    14775.44    15138.09    671.94 o 
   3   5   4     8992.36    10563.37    686.48 o 
   4   5   4     1704.62     1503.63    100.19 o 
   5   5   4     1386.30     1286.80     94.42 o 
   6   5   4     1377.25     1301.31    194.82 o 
   7   5   4      526.72      403.99    172.51 o 
   8   5   4      953.53      933.73    125.71 o 
   8   5   4      791.36      523.10    133.91 o 
   9   5   4     2003.91     1962.68    169.91 o 
   9   5   4     1548.16     1507.42    180.54 o 
  10   5   4     2682.80     2607.44    199.21 o 
  10   5   4     2380.03     2400.62    239.53 o 
  11   5   4     2782.01     2939.43    275.82 o 
  11   5   4     3383.14     2002.91    263.59 o 
  12   5   4     1818.77      711.36    185.33 o 
 -14   6   4      340.54      458.28    135.06 o 
 -14   6   4      321.09      440.74    134.75 o 
 -13   6   4      977.57      980.48    141.93 o 
 -13   6   4      957.21     1159.20    155.77 o 
 -12   6   4      117.67      -45.47     77.49 o 
 -12   6   4      198.68      -67.40    134.35 o 
 -11   6   4      249.09        2.58    140.23 o 
 -10   6   4       15.44      -28.75     28.75 o 
  -9   6   4      293.73      262.12     32.70 o 
  -8   6   4      217.09      136.45     29.48 o 
  -7   6   4     1357.72     1409.20     67.62 o 
  -6   6   4     8384.64     6765.06    435.73 o 
  -5   6   4     5050.07     4272.17    204.86 o 
  -4   6   4    11044.26     9434.77    418.11 o 
  -3   6   4     4066.55     4012.96    321.82 o 
  -3   6   4     5851.62     4858.35    317.92 o 
  -2   6   4     2194.75     1861.62    104.87 o 
  -2   6   4     1525.23     1618.45    191.34 o 
  -1   6   4     3311.64     3712.94    295.19 o 
  -1   6   4     4765.33     5113.78    239.01 o 
   0   6   4       83.88       54.34     31.87 o 
   0   6   4       94.01       60.62    122.28 o 
   0   6   4       58.29      367.93    130.39 o 
   1   6   4      860.95      929.56     70.33 o 
   2   6   4      328.47      294.67     56.53 o 
   2   6   4      228.27      166.33    131.51 o 
   3   6   4      279.55      313.90     67.85 o 
   4   6   4      878.15      885.80     75.57 o 
   5   6   4      265.90      134.67     42.12 o 
   6   6   4       10.89       31.47     33.04 o 
   7   6   4      257.70     -172.75    172.75 o 
   8   6   4       12.33      -36.18     36.18 o 
   9   6   4      434.91      -62.67    210.97 o 
  10   6   4      562.08      223.69    215.04 o 
  11   6   4      745.71      698.45    260.26 o 
  12   6   4     1433.27     1587.51    355.32 o 
 -14   7   4      143.17      -59.13    161.34 o 
 -14   7   4       94.53      682.21    258.45 o 
 -13   7   4     1641.04     1250.26    208.12 o 
 -13   7   4     1733.12     1607.57    234.45 o 
 -12   7   4      686.83      652.34    183.41 o 
 -12   7   4      702.57      726.90    174.60 o 
 -11   7   4      426.90      454.24     47.76 o 
 -10   7   4      523.52      528.63     54.36 o 
  -9   7   4      652.60      700.02     47.13 o 
  -8   7   4        0.40      -14.00     22.69 o 
  -7   7   4      580.24      559.97     40.23 o 
  -6   7   4     2310.89     1846.93    115.38 o 
  -5   7   4     1428.56     2064.29    118.29 o 
  -4   7   4      123.76        5.54     43.44 o 
  -3   7   4      160.53      130.21     45.24 o 
  -2   7   4      268.89      275.39     48.52 o 
  -1   7   4      496.74      594.80     52.80 o 
   0   7   4    11679.89    12918.87    419.89 o 
   1   7   4      930.58      900.23     60.01 o 
   2   7   4      574.44      555.26     57.08 o 
   3   7   4     3049.46     3369.34    155.96 o 
   3   7   4     2119.20     4079.34    367.18 o 
   4   7   4     2387.80     2508.89    261.71 o 
   5   7   4       17.28      -30.35     30.35 o 
   6   7   4      283.48      -61.63    176.77 o 
   7   7   4      276.10      263.23     55.04 o 
   8   7   4       53.80      -17.78     41.57 o 
   9   7   4      136.65     -204.28    204.28 o 
  10   7   4      213.08      165.21     60.41 o 
  11   7   4      317.81      360.47     75.42 o 
  12   7   4      673.99      656.59     99.25 o 
 -14   8   4      546.61      801.44     82.83 o 
 -13   8   4      285.53      118.80    165.35 o 
 -12   8   4      131.79      155.99     42.64 o 
 -11   8   4        1.63       46.70     34.29 o 
 -10   8   4     1934.80     2134.44    115.32 o 
  -9   8   4      464.19      537.58     54.56 o 
  -8   8   4     2231.92     2323.73     89.77 o 
  -7   8   4     9924.78     9199.87    603.26 o 
  -6   8   4     2577.89     2263.85    138.54 o 
  -5   8   4    15567.23    14019.23    618.22 o 
  -4   8   4     3672.07     3510.10    180.39 o 
  -3   8   4     1222.59     1094.94     83.56 o 
  -2   8   4     5105.45     4610.98    223.61 o 
  -1   8   4      386.27      479.80     54.25 o 
   0   8   4       39.25        9.40     32.68 o 
   1   8   4      618.82      535.06     48.57 o 
   2   8   4    11576.95    12252.99    404.22 o 
   3   8   4     1737.90     1698.88    117.70 o 
   4   8   4    10526.71    11503.29    573.79 o 
   5   8   4     4448.89     4675.47    171.05 o 
   6   8   4     2245.12     2423.97    123.84 o 
   7   8   4     4478.09     4799.89    456.92 o 
   8   8   4      848.13      876.26     91.64 o 
   9   8   4      535.17      589.64     81.54 o 
  10   8   4      694.21      688.53     93.12 o 
  11   8   4       69.44       80.62     61.34 o 
  12   8   4      176.35      316.58     73.56 o 
 -13   9   4      390.40      519.00     69.84 o 
 -12   9   4     1416.86     1606.39     94.80 o 
 -11   9   4      556.61      558.49     56.74 o 
 -10   9   4       39.97       64.80     39.98 o 
  -9   9   4     3411.75     3269.69    162.27 o 
  -8   9   4      177.27      180.21     29.37 o 
  -7   9   4      606.85      678.08     40.39 o 
  -6   9   4        2.53      -69.63     69.63 o 
  -5   9   4     1629.05     2312.92    139.05 o 
  -4   9   4      182.22       94.71     63.11 o 
  -3   9   4     1721.02     1449.31    105.08 o 
  -2   9   4     1921.88     1783.51    157.86 o 
  -1   9   4       46.48      -74.28     74.28 o 
   0   9   4     6207.76     5535.45    378.49 o 
   1   9   4        0.46      -42.11     42.11 o 
   2   9   4     4902.77     4040.24    355.21 o 
   2   9   4     4399.99     4754.62    241.22 o 
   3   9   4     2378.30     2428.86    218.43 o 
   3   9   4     2404.98     2102.54    245.46 o 
   4   9   4      357.42       94.42    124.20 o 
   4   9   4     1823.10     1582.26    224.31 o 
   5   9   4     1408.75     1504.19     70.38 o 
   6   9   4       73.31       24.90     30.50 o 
   7   9   4     4465.64     5986.03    545.09 o 
   8   9   4        0.72      -38.11     38.11 o 
   9   9   4     1556.72     1439.24    124.83 o 
  10   9   4      111.33       52.37     56.00 o 
  11   9   4      281.31      234.77     73.39 o 
 -13  10   4       18.74        3.08     57.57 o 
 -12  10   4       14.62       12.83     47.61 o 
 -11  10   4     2404.23     2577.55    134.80 o 
 -10  10   4       23.97      -47.32     47.32 o 
  -9  10   4     3497.13     3300.74    212.74 o 
  -8  10   4     2298.51     2271.12    105.16 o 
  -7  10   4      697.97      688.96     48.03 o 
  -6  10   4     5246.67     5232.65    260.61 o 
  -5  10   4     2241.43      784.94    143.49 o 
  -5  10   4       13.64      -91.50    106.27 o 
  -4  10   4     3538.29     3468.57    187.81 o 
  -3  10   4     8714.11     8735.31    566.91 o 
  -2  10   4     1010.09      846.19    115.97 o 
  -1  10   4      169.31      230.93     84.87 o 
   0  10   4      508.22      461.07     99.83 o 
   1  10   4     4166.84     4193.77    309.00 o 
   2  10   4      221.06      206.48     75.62 o 
   3  10   4    12146.96    12255.82    793.07 o 
   4  10   4     2507.01     2456.36    268.00 o 
   4  10   4     2506.62     2446.53    230.85 o 
   5  10   4     2168.60     2146.35     85.61 o 
   6  10   4     4598.42     4745.60    151.23 o 
   7  10   4        7.45      -31.15     31.15 o 
   8  10   4     2134.73     2303.85    108.31 o 
   9  10   4     1499.18     1395.21     96.76 o 
  10  10   4        1.14      -21.19     45.63 o 
  11  10   4      708.22      776.82     85.89 o 
 -12  11   4      107.37      114.11     54.07 o 
 -11  11   4     3431.81     3685.47    170.34 o 
 -10  11   4     3185.65     3498.74    181.13 o 
  -9  11   4      478.13      546.88     97.40 o 
  -8  11   4     4251.23     4668.27    178.71 o 
  -7  11   4      419.05      552.00     45.99 o 
  -6  11   4      150.60      588.40    136.14 o 
  -5  11   4      371.22     1397.97    164.16 o 
  -5  11   4      277.30      241.57    133.49 o 
  -4  11   4      972.27     1111.17    166.98 o 
  -3  11   4     3040.06     3279.65    277.73 o 
  -2  11   4     1254.17     1235.55    144.56 o 
  -1  11   4     3385.96     3436.81    264.89 o 
   0  11   4      477.02      217.42    121.00 o 
   0  11   4       68.46      -17.52     94.88 o 
   1  11   4     4801.70     5134.33    369.03 o 
   1  11   4     4809.96     5171.94    382.90 o 
   2  11   4     3103.40     3247.00    277.33 o 
   2  11   4     3493.67     3437.60    285.64 o 
   3  11   4        3.24     -110.96    110.96 o 
   4  11   4     3729.66     3761.58    135.93 o 
   5  11   4     2014.90     1890.35     82.38 o 
   6  11   4       55.49       54.90     28.82 o 
   7  11   4       28.13        2.53     34.59 o 
   8  11   4     2368.22     2615.35    127.58 o 
   9  11   4      327.14      337.70     56.36 o 
  10  11   4      888.61      948.00     94.44 o 
 -12  12   4        0.74       14.63    110.90 o 
 -11  12   4      723.59      959.92     87.99 o 
 -10  12   4      116.73      168.18     60.46 o 
  -9  12   4      298.81      413.23     94.93 o 
  -8  12   4      248.90      354.54     61.79 o 
  -7  12   4       42.83       71.41     30.49 o 
  -6  12   4     1206.72     1622.73    194.98 o 
  -5  12   4      452.53      178.15    130.95 o 
  -5  12   4     1130.89     1031.67    169.08 o 
  -4  12   4       88.12       89.90    164.35 o 
  -3  12   4      903.91      845.15    175.94 o 
  -2  12   4     1584.03     1432.41    166.97 o 
  -2  12   4     1692.61     1376.08    184.78 o 
  -1  12   4      600.18      664.02    127.06 o 
  -1  12   4      791.31      846.62    157.93 o 
   0  12   4       29.52      -36.97    100.63 o 
   0  12   4      101.94     -115.69    135.34 o 
   1  12   4     1503.69     1601.40    189.26 o 
   1  12   4     2600.07     2890.71    265.86 o 
   1  12   4     2596.50     2748.59    240.34 o 
   2  12   4     1161.71     1045.46    162.01 o 
   2  12   4      411.40      556.61    161.11 o 
   3  12   4     5525.45     5035.05    380.20 o 
   4  12   4      887.81      921.08    170.81 o 
   5  12   4      163.76      162.37     51.21 o 
   6  12   4     7210.99     6803.91    287.09 o 
   7  12   4      767.40      960.70    121.45 o 
   8  12   4      777.39      873.98    118.81 o 
   9  12   4     1932.91     2311.27    186.88 o 
 -11  13   4      207.56      211.15     65.16 o 
 -10  13   4       72.14      106.16     59.30 o 
  -9  13   4      686.16      848.60     90.43 o 
  -8  13   4     1223.59     1095.41    123.61 o 
  -7  13   4      196.57      150.53    136.93 o 
  -6  13   4      732.25      639.94     62.52 o 
  -5  13   4    12785.64    11689.11    764.45 o 
  -4  13   4     6979.02     7019.62    502.99 o 
  -3  13   4    13705.02    13673.11    889.32 o 
  -2  13   4     3708.44     3862.74    308.07 o 
  -2  13   4     5282.97     5117.30    382.52 o 
  -1  13   4     6680.65     6573.98    460.88 o 
  -1  13   4     7128.12     7478.48    519.77 o 
   0  13   4    15181.65    15162.82    961.66 o 
   0  13   4    11562.62    11197.24    740.23 o 
   0  13   4    15987.75    17866.92   1136.70 o 
   1  13   4     3056.27     3036.51    265.10 o 
   1  13   4     4888.13     5477.65    408.47 o 
   1  13   4     8218.26     7183.64    502.38 o 
   2  13   4     5087.64     5063.58    392.21 o 
   2  13   4     6962.28     7856.32    555.55 o 
   3  13   4     6008.21     5710.27    437.11 o 
   3  13   4     5574.32     5579.82    414.33 o 
   4  13   4       15.68       55.56    147.73 o 
   5  13   4      750.95      739.00     78.60 o 
   6  13   4      523.63      710.09    191.27 o 
   7  13   4      669.65      658.32    105.43 o 
   8  13   4      484.46      328.00     93.15 o 
   9  13   4     2373.54     2431.68    197.27 o 
 -10  14   4       17.71      136.58     81.78 o 
  -9  14   4      654.96      629.67    109.75 o 
  -8  14   4       70.32       13.15     69.84 o 
  -7  14   4     1618.24     1291.32    195.73 o 
  -6  14   4      134.28       37.79     42.38 o 
  -5  14   4     1912.30     1837.96    211.47 o 
  -4  14   4     8914.53     9490.15    460.16 o 
  -3  14   4     1089.86     1235.29    134.71 o 
  -3  14   4     3721.00     4917.65    456.93 o 
  -2  14   4     3230.94     3396.26    208.44 o 
  -1  14   4      390.07      574.53    162.46 o 
  -1  14   4        0.82       73.40    120.80 o 
   0  14   4     1760.57     1899.79    200.94 o 
   0  14   4     1760.67     2340.25    242.47 o 
   1  14   4     2982.41     2782.56    264.46 o 
   1  14   4     4100.60     4587.86    371.68 o 
   2  14   4     1869.73     1396.96    189.31 o 
   2  14   4      842.61      904.12    190.67 o 
   3  14   4     3803.30     3538.29    308.93 o 
   3  14   4     2343.15     2137.27    252.25 o 
   4  14   4       19.33      -77.79     77.79 o 
   5  14   4        1.52      -54.90     54.90 o 
   6  14   4      117.83      -49.05     61.10 o 
   7  14   4       11.00       16.13     67.54 o 
   8  14   4      156.93       33.76     74.53 o 
  -9  15   4      104.50      140.99     82.74 o 
  -8  15   4     2079.25     2259.21    194.38 o 
  -7  15   4       45.78       88.72     47.90 o 
  -6  15   4        4.48      -10.03     52.33 o 
  -5  15   4      951.89      691.30    308.34 o 
  -4  15   4      394.61      245.01    178.97 o 
  -4  15   4      815.34      543.74    290.71 o 
  -3  15   4     2261.60     2129.79    176.16 o 
  -3  15   4     1368.41     1455.86    326.51 o 
  -2  15   4      592.12      686.60    132.31 o 
  -1  15   4     2302.58     2448.90    263.79 o 
  -1  15   4     2263.72     2679.41    257.43 o 
   0  15   4     1964.29     2372.37    257.24 o 
   0  15   4     1701.01     1438.29    195.04 o 
   0  15   4     1974.16     1925.42    233.06 o 
   1  15   4      401.89      -37.37    182.63 o 
   1  15   4      906.88      907.19    203.82 o 
   2  15   4      602.23      216.75    199.64 o 
   3  15   4      764.87      809.28    194.10 o 
   4  15   4      469.58      326.64    172.86 o 
   5  15   4      590.72      770.83    154.59 o 
   6  15   4      862.75      821.07    262.57 o 
   7  15   4       27.96        9.12     70.61 o 
  -8  16   4     1605.14     1726.27    171.76 o 
  -7  16   4      668.10      565.86     84.32 o 
  -6  16   4     1285.51     1482.26    123.35 o 
  -5  16   4     1405.38     1246.38    327.26 o 
  -4  16   4     1280.30     1068.36    230.27 o 
  -3  16   4     1380.54     1503.69    233.84 o 
  -2  16   4       49.79      284.45    155.92 o 
  -2  16   4      210.03     -106.42    181.89 o 
  -1  16   4      255.76       84.07    118.00 o 
   0  16   4     1036.43      933.96    206.64 o 
   0  16   4     1316.88      936.30    178.25 o 
   1  16   4     2044.46     1549.41    247.42 o 
   1  16   4     1750.34     1436.61    226.63 o 
   2  16   4     1113.25     1108.84    234.91 o 
   3  16   4     3947.25     4041.01    346.79 o 
   4  16   4     3856.74     3856.88    338.62 o 
   5  16   4     5574.92     5976.37    478.15 o 
   6  16   4     4341.70     4681.72    225.34 o 
  -6  17   4     1362.60     1399.74    187.87 o 
  -5  17   4     1196.09     1515.51    229.63 o 
  -4  17   4     1539.74     1777.00    229.97 o 
  -4  17   4     2463.35     2228.49    260.90 o 
  -3  17   4     1333.89     1396.88    242.05 o 
  -2  17   4      685.61      630.14    139.42 o 
  -2  17   4      387.89       63.70    198.96 o 
  -1  17   4      773.79      549.25    180.39 o 
  -1  17   4      557.16      220.64    131.08 o 
   0  17   4      350.72       11.57    175.19 o 
   1  17   4       92.40        4.26    188.81 o 
   2  17   4       39.44      -77.57     87.14 o 
   3  17   4      456.07      414.37    128.52 o 
   4  17   4        9.43      -54.34     54.34 o 
  -3  18   4       63.40       19.32    110.89 o 
  -2  18   4       81.33      -85.93    212.25 o 
  -2  18   4      187.46     -145.65    192.52 o 
  -1  18   4      544.80      647.95    144.76 o 
   0  18   4       36.14       -6.24     96.11 o 
   1  18   4       29.00     -151.15    154.11 o 
 -15   1   5      966.31     1095.58    113.78 o 
 -14   1   5     2306.45     2664.62    165.74 o 
 -13   1   5     2806.29     3017.03    173.93 o 
 -12   1   5     1247.17      988.84    151.94 o 
 -11   1   5     4157.67     3751.22    258.68 o 
 -10   1   5     1086.42      956.33     84.02 o 
  -9   1   5      710.86      288.81     80.86 o 
  -8   1   5      776.45      619.50     77.70 o 
  -7   1   5        5.24      -24.02     27.09 o 
  -6   1   5      704.72      813.33     83.26 o 
  -5   1   5     4959.29     5561.47    207.73 o 
  -4   1   5     7280.66     6309.81    438.71 o 
  -4   1   5     4514.88     4427.98    238.42 o 
  -3   1   5    25526.65    29555.19   1362.02 o 
  -3   1   5    15829.57    18909.46    847.01 o 
  -2   1   5    17132.75    18822.31    705.29 o 
  -2   1   5    10624.35    12713.67    887.95 o 
  -1   1   5     7648.19     9370.32    666.94 o 
  -1   1   5     4742.79     5753.27    424.87 o 
   0   1   5     6915.35     7838.83    303.79 o 
   0   1   5     9950.94    10937.58    699.90 o 
   1   1   5    15609.42    15772.81    708.60 o 
   2   1   5     2094.34     2151.07    129.77 o 
   3   1   5     3997.60     3504.77    187.00 o 
   4   1   5        6.99      -82.79     82.79 o 
   5   1   5     1272.78     1025.44    129.48 o 
   6   1   5      639.21      518.70    112.65 o 
   7   1   5     2007.74     1941.12    201.20 o 
   8   1   5     1220.99      961.66    150.45 o 
   9   1   5       20.55      -92.94     92.94 o 
  10   1   5     3038.17     2537.78    205.73 o 
  11   1   5      448.24      246.12    112.78 o 
  12   1   5      372.54      428.15    133.64 o 
 -15   2   5      236.46      160.73     91.68 o 
 -15   2   5      426.29      550.37     96.46 o 
 -14   2   5      111.50       18.85     91.69 o 
 -14   2   5      529.23      497.52     96.19 o 
 -13   2   5      287.46       42.69     92.06 o 
 -13   2   5      857.25     1055.50    111.03 o 
 -12   2   5      575.20      446.46    133.85 o 
 -12   2   5      448.24      424.92    136.53 o 
 -11   2   5     1048.33      464.57    230.77 o 
 -11   2   5      555.82      133.05    138.28 o 
 -10   2   5      570.75       47.91    197.86 o 
  -9   2   5     2491.27     2034.26     90.46 o 
  -8   2   5       46.85        0.67     16.42 o 
  -7   2   5     1349.09     1304.86     82.00 o 
  -6   2   5     1152.79      969.55     62.67 o 
  -5   2   5       15.17      -38.69     38.69 o 
  -4   2   5     2502.42     2297.30    154.87 o 
  -4   2   5     1551.80     1400.40    114.47 o 
  -3   2   5      415.78      287.64     65.93 o 
  -3   2   5      670.49      414.89     74.13 o 
  -2   2   5      552.43      563.55    102.07 o 
  -2   2   5      890.85      784.53     56.86 o 
  -1   2   5     1456.30     1630.74    162.04 o 
  -1   2   5     2348.41     3208.99    270.62 o 
   0   2   5    10091.19    11962.00    453.81 o 
   0   2   5    14520.86    15708.14    993.96 o 
   1   2   5     5770.98     6443.53    255.48 o 
   2   2   5    10641.57    10568.12    486.61 o 
   3   2   5    10067.46     9585.94    445.83 o 
   4   2   5     2033.86     1672.38    118.08 o 
   5   2   5     6006.42     5328.70    268.93 o 
   6   2   5     2862.75     2125.69    165.09 o 
   6   2   5     4241.94     3568.97    281.45 o 
   7   2   5     1216.44      779.64    146.80 o 
   7   2   5     1408.76     1040.71    124.50 o 
   8   2   5     2388.55     1559.70    233.54 o 
   8   2   5     2912.58     2578.65    189.91 o 
   9   2   5      101.61      -82.24     83.83 o 
   9   2   5      622.31     -271.08    271.08 o 
   9   2   5      607.07      578.99    124.64 o 
  10   2   5      171.32       20.09    108.29 o 
  10   2   5     2416.54     2936.84    413.01 o 
  10   2   5      681.26      775.86    119.33 o 
  11   2   5       94.49       61.78    103.39 o 
  11   2   5      977.76     1102.21    157.28 o 
  12   2   5     1240.61     1247.64    152.37 o 
  12   2   5     1229.18     1252.89    175.53 o 
 -15   3   5       35.67       29.93    102.61 o 
 -15   3   5       62.82      157.20     91.37 o 
 -14   3   5      468.48      341.07    107.96 o 
 -14   3   5      318.33      274.04     94.15 o 
 -13   3   5      334.07      302.86     99.62 o 
 -13   3   5       94.42      482.10    100.83 o 
 -12   3   5      642.92      708.34    105.24 o 
 -12   3   5      582.44      870.93    156.84 o 
 -11   3   5     2058.58     2165.44    200.94 o 
 -11   3   5     1813.61     1694.22    263.52 o 
 -10   3   5       22.33       -0.18     41.18 o 
  -9   3   5      141.84      125.34     43.20 o 
  -8   3   5     1813.62     1505.83    103.08 o 
  -7   3   5       89.77      206.86     98.05 o 
  -6   3   5     3537.37     3539.21    127.76 o 
  -5   3   5     3375.19     3548.23    156.92 o 
  -5   3   5     5442.81     4380.47    278.43 o 
  -4   3   5        2.33      -33.79     33.79 o 
  -4   3   5        1.44      -72.00     72.00 o 
  -3   3   5    22561.68    20993.10    741.81 o 
  -3   3   5    13990.94    15113.22    562.34 o 
  -2   3   5     3996.02     4204.44    163.37 o 
  -2   3   5     2478.01     2566.79    154.68 o 
  -1   3   5     3277.35     3842.91    276.52 o 
  -1   3   5     2032.35     2113.17    199.70 o 
   0   3   5     1775.18     2102.73    133.74 o 
   0   3   5     2862.64     2876.18    216.82 o 
   1   3   5     3541.01     3958.00    293.59 o 
   1   3   5     5710.21     6104.64    416.53 o 
   2   3   5     2346.74     2601.18    151.05 o 
   3   3   5     3344.81     3225.81    176.39 o 
   4   3   5      930.35      934.86     58.81 o 
   5   3   5     1032.24     1010.39     87.44 o 
   6   3   5     7203.33     7329.79    393.49 o 
   6   3   5     7121.97     7042.64    489.11 o 
   7   3   5     1092.44      975.18    123.17 o 
   7   3   5     1255.14     1063.40    148.90 o 
   8   3   5     3715.06     3549.05    231.18 o 
   8   3   5     3260.28     3273.96    225.06 o 
   9   3   5     2732.59     2595.70    243.02 o 
   9   3   5     2446.72     2217.01    181.96 o 
   9   3   5     2804.71     2640.25    390.86 o 
  10   3   5      611.16      443.35    119.85 o 
  10   3   5      640.29      659.67    328.07 o 
  10   3   5      607.01      531.18    133.10 o 
  11   3   5     4655.31     4531.71    523.49 o 
  11   3   5     4655.06     4678.65    373.86 o 
  11   3   5     4652.10     4470.61    291.23 o 
  12   3   5     1217.93     1250.64    335.05 o 
  12   3   5      318.15      512.71    146.23 o 
  12   3   5       64.53       69.85    115.40 o 
 -15   4   5      107.26      218.63    103.89 o 
 -14   4   5      834.55      864.77    128.72 o 
 -14   4   5      826.17      815.88    115.53 o 
 -13   4   5     1501.84     1820.56    147.66 o 
 -13   4   5     1428.09     1396.08    132.64 o 
 -12   4   5       48.27        1.05    141.79 o 
 -12   4   5      160.37      196.42     93.84 o 
 -11   4   5     1880.15     1951.31    199.41 o 
 -11   4   5     1721.69     1767.52    267.95 o 
 -10   4   5    10667.46    10224.55    321.49 o 
  -9   4   5     2375.82     2273.90    116.95 o 
  -8   4   5    17204.67    16223.80    631.64 o 
  -7   4   5    15538.12    16392.81    822.11 o 
  -6   4   5     8535.58     8701.37    270.52 o 
  -6   4   5    12282.39     9565.48    589.67 o 
  -5   4   5    30861.45    32900.44   1525.18 o 
  -5   4   5    49766.94    41737.88   2527.05 o 
  -4   4   5     1655.06     1406.07    122.05 o 
  -4   4   5     2668.95     2437.90    180.98 o 
  -3   4   5    30630.92    33615.34   1550.22 o 
  -3   4   5    49395.20    49458.11   2148.27 o 
  -2   4   5    26941.90    25763.04   1130.97 o 
  -2   4   5    16707.20    17793.53    661.84 o 
  -1   4   5      797.05      939.85    119.47 o 
  -1   4   5      494.27      876.59    128.29 o 
   0   4   5     4065.64     4567.57    331.76 o 
   0   4   5     5850.31     4484.61    299.96 o 
   1   4   5     3714.56     4287.64    307.62 o 
   2   4   5        8.79       -7.90     30.31 o 
   3   4   5      756.89      916.92     76.17 o 
   4   4   5     5435.08     5708.48    227.24 o 
   5   4   5       11.47      -16.42     25.42 o 
   6   4   5     4107.20     4016.93    305.33 o 
   6   4   5     3854.68     2043.92    233.42 o 
   7   4   5     2036.31     2025.53    201.30 o 
   7   4   5     1990.81     1760.12    153.75 o 
   8   4   5     1449.32     1535.91    175.89 o 
   8   4   5      748.09      819.70    113.35 o 
   8   4   5     3855.90     4632.55    487.43 o 
   9   4   5     1967.67     1788.27    164.68 o 
   9   4   5     2315.62     2529.71    236.92 o 
  10   4   5      151.58       85.85    108.43 o 
  10   4   5      245.85       78.96    117.88 o 
  11   4   5      862.27     1129.09    170.12 o 
  11   4   5      991.87     1166.77    142.66 o 
  12   4   5      397.70      630.80    317.02 o 
  12   4   5       22.09      -91.42    147.46 o 
  12   4   5      251.54      290.87    141.63 o 
 -14   5   5      349.09      180.72    113.03 o 
 -14   5   5      508.40      352.01    113.43 o 
 -13   5   5      395.93       63.40    107.84 o 
 -13   5   5      685.09      679.55    111.81 o 
 -12   5   5       41.54      -26.21    195.21 o 
 -12   5   5       48.90     -105.15    105.15 o 
 -11   5   5     2532.66     2505.76    329.38 o 
 -10   5   5       19.07       11.56     33.12 o 
  -9   5   5      132.43      115.59     41.04 o 
  -8   5   5     2510.48     2472.86    277.57 o 
  -7   5   5       13.68      213.33    174.01 o 
  -6   5   5     3332.32     3290.28    173.52 o 
  -6   5   5     4795.09     3716.45    252.47 o 
  -6   5   5     5373.67     4741.12    321.24 o 
  -5   5   5      661.40      495.01     99.35 o 
  -5   5   5     1066.56      955.34    114.96 o 
  -4   5   5      505.42      321.97     87.59 o 
  -4   5   5      313.42      520.47    101.61 o 
  -3   5   5    22767.09    22770.69   1452.93 o 
  -3   5   5    14118.32    16096.20    766.50 o 
  -2   5   5     5641.30     7162.25    496.82 o 
  -1   5   5     6009.02     6462.43    294.83 o 
  -1   5   5     4175.94     5781.25    414.55 o 
   0   5   5     4001.15     5311.47    385.38 o 
   0   5   5     5757.51     5353.23    252.55 o 
   0   5   5     6452.22     7432.27    608.25 o 
   1   5   5    15945.55    16189.26    718.07 o 
   2   5   5     4003.23     4870.07    434.56 o 
   3   5   5     9927.69    10733.97    703.34 o 
   4   5   5     2576.25     2949.92    249.27 o 
   4   5   5     2810.16     3252.04    352.06 o 
   5   5   5     2092.42     1891.87     99.13 o 
   6   5   5     8323.78     8333.82    694.16 o 
   7   5   5     1142.54      785.67    146.64 o 
   7   5   5     1471.69     1462.53    145.22 o 
   8   5   5     7133.82     7057.96    503.34 o 
   8   5   5     6597.70     4160.63    410.33 o 
   9   5   5     4236.60     4345.66    352.64 o 
   9   5   5     4388.60     1553.33    220.20 o 
  10   5   5     1055.66      687.37    115.02 o 
  10   5   5     1097.20     1004.67    174.96 o 
  11   5   5     4038.28     1630.15    255.86 o 
  12   5   5     1191.28     1029.11    276.23 o 
  12   5   5     1311.35     1241.54    197.28 o 
  12   5   5     1156.58     1415.19    219.86 o 
 -14   6   5     1227.05     1164.27    150.03 o 
 -14   6   5       76.31      209.62    115.34 o 
 -13   6   5      125.62      144.62    106.17 o 
 -13   6   5      965.77      844.84    160.38 o 
 -12   6   5       13.23      -65.18    114.37 o 
 -11   6   5       15.69      137.71     38.19 o 
 -10   6   5       41.68      -23.64     33.57 o 
  -9   6   5     1462.15     1401.55    110.89 o 
  -8   6   5      457.79      456.46     51.71 o 
  -7   6   5       26.09        6.14     17.02 o 
  -6   6   5      209.93      159.25     70.86 o 
  -6   6   5      145.89     -135.08    135.08 o 
  -6   6   5      235.26      212.42    100.71 o 
  -5   6   5    15095.71    15472.58   1098.72 o 
  -5   6   5    24343.23    25064.44   1536.03 o 
  -5   6   5    21722.18    17826.95   1082.85 o 
  -4   6   5      579.58      591.27    144.80 o 
  -3   6   5    11809.36    10372.85    644.67 o 
  -3   6   5     8206.85     9102.39    624.13 o 
  -2   6   5    11945.24    11022.34    684.19 o 
  -2   6   5     8301.28     9861.30    665.47 o 
  -1   6   5      787.10      765.56     64.54 o 
  -1   6   5      546.99     2028.99    206.71 o 
   0   6   5    54060.21    66469.56   4921.67 o 
   0   6   5    48239.52    47656.52   1667.52 o 
   1   6   5    13219.00    13339.31    596.74 o 
   2   6   5    14186.81    14297.84    641.11 o 
   3   6   5    45997.07    53569.90   3310.38 o 
   4   6   5     1938.59     1922.96    153.74 o 
   5   6   5    13177.87    14583.42    543.27 o 
   6   6   5     1744.72     1847.60    126.64 o 
   7   6   5      240.28      238.00     54.70 o 
   8   6   5     4000.94     3756.21    395.32 o 
   9   6   5      734.46      851.27     97.05 o 
  10   6   5      222.85      196.73     66.75 o 
  11   6   5      198.65      116.45    101.03 o 
  12   6   5      745.54      869.57    113.39 o 
 -14   7   5     5825.92     7217.22    411.31 o 
 -13   7   5     4797.32     5113.61    417.67 o 
 -12   7   5     2742.43     2977.86    150.50 o 
 -11   7   5     9352.72     9694.32    309.16 o 
 -10   7   5     3737.85     3863.63    147.02 o 
  -9   7   5     2032.80     1818.64    103.59 o 
  -8   7   5     5001.08     5073.38    236.41 o 
  -7   7   5        1.54      117.25     33.14 o 
  -6   7   5     1017.13     1088.71     87.97 o 
  -5   7   5     2970.13     2785.20    148.72 o 
  -4   7   5     3676.65     3425.53    173.06 o 
  -3   7   5      108.43      149.96     54.75 o 
  -2   7   5    27794.32    25955.88   1116.60 o 
  -1   7   5     6181.34     5295.76    448.76 o 
  -1   7   5     5515.79     5200.11    248.62 o 
   0   7   5    11508.43    11242.41    409.71 o 
   0   7   5    12897.06    14956.94   1149.23 o 
   1   7   5    48970.28    52563.98   1664.63 o 
   2   7   5     2537.36     2974.21    142.74 o 
   3   7   5    16511.98    18522.34    902.97 o 
   4   7   5     4168.63     5080.94    286.71 o 
   5   7   5      975.64     1105.51     93.82 o 
   6   7   5     2325.93     2540.77    155.58 o 
   7   7   5       39.94       21.68     41.36 o 
   8   7   5     1681.71     1685.46    128.13 o 
   9   7   5      579.74      317.52    236.38 o 
  10   7   5       34.53       46.13     57.59 o 
  11   7   5     1240.66     1306.25    131.77 o 
 -13   8   5     1983.36     2252.65    265.99 o 
 -12   8   5      405.04      373.33     64.51 o 
 -11   8   5        4.31      -11.90     44.00 o 
 -10   8   5     5304.55     5238.89    185.72 o 
  -9   8   5        4.69       -8.31     36.57 o 
  -8   8   5     2247.70     2140.10    110.22 o 
  -7   8   5     2675.47     2381.75    147.24 o 
  -6   8   5      507.13      664.02     82.91 o 
  -5   8   5    29515.53    27268.00   1173.70 o 
  -4   8   5      366.24      317.38     63.63 o 
  -3   8   5     9683.10     8606.67    390.84 o 
  -2   8   5     9244.47     8619.10    392.30 o 
  -1   8   5     2355.64     2263.05    115.20 o 
   0   8   5    16555.34    16053.03    521.38 o 
   1   8   5     1678.13     1753.80     84.64 o 
   2   8   5     3575.00     3755.38    146.16 o 
   3   8   5     8266.56     8605.89    349.73 o 
   4   8   5      413.03     -164.40    164.40 o 
   5   8   5     8577.23     9378.04    363.76 o 
   6   8   5       14.33      -39.01     39.01 o 
   7   8   5        0.25      -37.20     37.20 o 
   8   8   5     2438.74     1951.95    322.08 o 
   9   8   5      627.13      693.67     90.74 o 
  10   8   5      172.34      152.92     63.61 o 
  11   8   5       58.74       44.06     63.48 o 
 -13   9   5      104.96       68.58     48.72 o 
 -12   9   5      385.00      362.21     60.23 o 
 -11   9   5     1659.39     1747.60    107.05 o 
 -10   9   5       20.94      -35.08     35.08 o 
  -9   9   5     1322.10     1237.42     80.68 o 
  -8   9   5      879.50      722.16     88.79 o 
  -7   9   5     1503.59     1241.24    109.93 o 
  -6   9   5     4130.31     3670.28    196.91 o 
  -5   9   5     2548.30     2483.74    146.22 o 
  -4   9   5     8108.02     7274.10    340.68 o 
  -3   9   5    11901.98    10908.72    491.86 o 
  -2   9   5     1961.82     1842.58    164.18 o 
  -1   9   5     8205.92     8327.35    331.47 o 
   0   9   5     1147.75     1131.78     80.71 o 
   1   9   5     1062.03      970.97     61.93 o 
   2   9   5      312.11      364.09     58.19 o 
   2   9   5      419.02     -143.14    164.02 o 
   3   9   5     4387.10     4236.63    323.11 o 
   3   9   5     4437.18     4617.41    411.09 o 
   4   9   5     4540.22     4384.42    410.53 o 
   4   9   5     4268.69     4166.99    326.73 o 
   5   9   5     3922.97     4129.61    149.48 o 
   6   9   5     2924.02     3189.34    155.26 o 
   7   9   5     4915.71     5540.95    552.64 o 
   8   9   5     8421.41     9060.42    442.30 o 
   9   9   5     6151.95     6768.27    350.10 o 
  10   9   5     2476.84     2830.08    188.86 o 
 -13  10   5       86.06       98.17     72.91 o 
 -12  10   5      212.37      175.31     65.20 o 
 -11  10   5      644.46      584.12     83.66 o 
 -10  10   5     1232.91     1327.81    111.05 o 
  -9  10   5     2669.98     2360.65    169.41 o 
  -8  10   5     5136.11     5099.39    281.13 o 
  -7  10   5    10474.76     9276.04    609.67 o 
  -6  10   5     9278.37     8792.11    576.33 o 
  -6  10   5     9787.69     8744.97    570.71 o 
  -5  10   5    30295.24    28746.75   1244.66 o 
  -4  10   5    11998.85    11481.38    520.03 o 
  -3  10   5    11666.69    10339.50    661.96 o 
  -2  10   5     6443.92     6001.19    408.39 o 
  -1  10   5     1263.22     1239.74    139.84 o 
   0  10   5     7741.10     7918.89    525.31 o 
   1  10   5      886.07      855.87     65.83 o 
   2  10   5      415.01      385.83     84.85 o 
   3  10   5     2250.33     2454.21    225.56 o 
   4  10   5      255.98       68.03    131.19 o 
   5  10   5      365.51     -135.73    206.73 o 
   6  10   5       97.53      126.39     36.27 o 
   7  10   5     5281.03     7419.63    653.49 o 
   8  10   5      350.94      279.03     52.52 o 
   9  10   5     1172.41     1281.95    103.43 o 
  10  10   5       87.99       85.95     55.95 o 
 -12  11   5      832.36      978.81    108.42 o 
 -11  11   5     1553.55     1497.00    127.84 o 
 -10  11   5      306.11      428.12     71.99 o 
  -9  11   5      670.09      684.36     99.40 o 
  -8  11   5        0.95      -25.05     52.34 o 
  -7  11   5      282.03      333.12     54.30 o 
  -6  11   5     1038.84      822.58    154.66 o 
  -6  11   5     1444.88     1121.79    155.69 o 
  -5  11   5      264.02      296.05    108.09 o 
  -5  11   5      766.73      626.96    144.29 o 
  -4  11   5      641.92      759.04     86.39 o 
  -3  11   5      408.26      470.77    108.24 o 
  -2  11   5     3868.79     3398.61    265.09 o 
  -1  11   5     1606.40     1581.06    171.27 o 
  -1  11   5     2073.22     1955.10    202.64 o 
   0  11   5     1583.99     1550.42    175.30 o 
   0  11   5     1777.82     1923.26    212.53 o 
   1  11   5     2116.96     2081.61    204.32 o 
   1  11   5     1890.06     1869.95    206.56 o 
   1  11   5     2308.09     2394.04    237.36 o 
   2  11   5     2382.19     2539.46    166.08 o 
   3  11   5     1476.58     1365.21    182.92 o 
   4  11   5     2643.13     2522.21    245.55 o 
   5  11   5     2122.91     2187.93    238.86 o 
   6  11   5        6.61       -7.56     35.93 o 
   7  11   5      999.92     1127.59     83.36 o 
   8  11   5      864.96      939.52     77.91 o 
   9  11   5     1989.35     2133.27    120.82 o 
 -11  12   5      109.32      136.60     50.96 o 
 -10  12   5       15.39      -34.37     65.36 o 
  -9  12   5      138.49      109.94     67.23 o 
  -8  12   5      237.48      277.84     72.31 o 
  -7  12   5      313.57      277.69     55.88 o 
  -6  12   5      506.70      541.08    139.05 o 
  -5  12   5      242.64      154.79    133.72 o 
  -4  12   5       59.63       99.89    156.15 o 
  -3  12   5     3017.92     2862.47    266.34 o 
  -2  12   5     5613.69     5567.21    398.07 o 
  -2  12   5     4505.85     5173.35    459.47 o 
  -1  12   5     2693.29     2661.69    234.28 o 
  -1  12   5     3370.65     3529.65    291.31 o 
   0  12   5     3600.05     3257.12    270.64 o 
   0  12   5     3214.02     2815.38    253.71 o 
   0  12   5     3925.02     3917.41    317.96 o 
   1  12   5     9717.06     9587.25    639.40 o 
   1  12   5     7112.94     6874.54    490.13 o 
   1  12   5    10151.45    10431.17    698.36 o 
   2  12   5     7432.54     7592.09    527.62 o 
   2  12   5     8405.10     8555.89    591.17 o 
   3  12   5     7444.77     7383.05    519.04 o 
   4  12   5     7924.03     8005.09    562.22 o 
   5  12   5     7519.62     7812.68    558.06 o 
   6  12   5     1967.49     2194.48    169.40 o 
   7  12   5     1236.19     1222.08    136.82 o 
   8  12   5      199.27      133.49     79.95 o 
   9  12   5      345.89      470.35    102.67 o 
 -11  13   5      578.61      723.10    185.03 o 
 -10  13   5     1390.08     1451.24    144.64 o 
  -9  13   5      995.30     1062.38    124.89 o 
  -8  13   5      419.54      316.84     84.47 o 
  -7  13   5     1717.69     1668.02    115.72 o 
  -6  13   5      123.45      118.84    133.82 o 
  -5  13   5      100.96       32.97     56.42 o 
  -4  13   5      141.50     -161.86    161.86 o 
  -3  13   5      840.86      633.66    176.17 o 
  -3  13   5      525.77      875.73    261.16 o 
  -2  13   5      557.75      557.17    156.70 o 
  -2  13   5      614.84      986.12    242.13 o 
  -2  13   5      458.04      400.48    121.90 o 
  -1  13   5     3467.11     3042.74    260.50 o 
  -1  13   5     2186.10     2253.24    177.90 o 
  -1  13   5     3522.38     3893.96    317.82 o 
   0  13   5      600.03      464.89    156.82 o 
   0  13   5     1580.35     1080.28    161.46 o 
   0  13   5      181.68      -60.55    116.32 o 
   1  13   5     1503.83     1606.21    188.40 o 
   1  13   5     1525.76     1701.15    220.84 o 
   1  13   5      940.97      558.28    154.67 o 
   2  13   5     2759.15     2660.38    273.51 o 
   2  13   5     3689.72     3806.87    223.64 o 
   3  13   5     1032.19      921.01    165.59 o 
   3  13   5     2163.55     2265.06    251.27 o 
   4  13   5      836.35      920.03    160.76 o 
   5  13   5     1718.99     1938.58    156.57 o 
   6  13   5       32.98      -60.60     60.60 o 
   7  13   5     1160.34     1205.12    138.06 o 
   8  13   5      196.90      260.90    234.55 o 
 -10  14   5      576.31      704.59    109.32 o 
  -9  14   5     2344.81     2600.29    204.70 o 
  -8  14   5      221.45      188.45     80.94 o 
  -7  14   5     2489.39     2433.63    150.23 o 
  -6  14   5     5186.96     5186.15    405.39 o 
  -5  14   5      767.30      841.63    106.02 o 
  -4  14   5     1916.42     2055.95    169.03 o 
  -4  14   5     1576.79     1611.33    320.31 o 
  -3  14   5      375.73      316.08    113.30 o 
  -3  14   5      841.37      843.19    278.00 o 
  -2  14   5        0.55     -104.04    112.92 o 
  -2  14   5       70.11      -47.20    229.10 o 
  -2  14   5       20.33      -55.77    152.30 o 
  -1  14   5     1579.20     1827.16    197.64 o 
  -1  14   5     1579.26     1905.00    221.22 o 
  -1  14   5      907.14     1025.50    242.91 o 
   0  14   5      200.61       74.17    132.54 o 
   0  14   5      391.16      325.53    168.68 o 
   1  14   5      707.72      754.31    163.21 o 
   1  14   5     1083.63      953.72    172.07 o 
   1  14   5     1107.84     1392.67    213.21 o 
   2  14   5      142.98     -152.11    173.49 o 
   2  14   5      468.34      503.81    155.59 o 
   3  14   5     1333.77     1084.52    180.24 o 
   3  14   5      771.17      446.35    169.96 o 
   4  14   5      771.88      444.50    221.10 o 
   5  14   5      104.77       42.89     96.27 o 
   6  14   5       55.78       40.70     68.72 o 
   7  14   5       25.25      -73.32     73.32 o 
  -9  15   5      412.15      806.17    194.71 o 
  -8  15   5      279.21      359.54     96.51 o 
  -7  15   5     1849.98     1723.74    129.98 o 
  -6  15   5      144.78      190.84     81.25 o 
  -5  15   5      665.43      881.59    309.20 o 
  -4  15   5     1983.00     1692.11    309.71 o 
  -4  15   5     2849.84     2462.17    193.59 o 
  -3  15   5     1255.72     1692.10    289.12 o 
  -3  15   5      490.63      425.07    127.36 o 
  -2  15   5     5382.27     5036.94    396.89 o 
  -2  15   5     3148.29     3510.22    382.59 o 
  -2  15   5     5362.86     4991.24    388.37 o 
  -1  15   5     2183.93     2322.03    249.61 o 
  -1  15   5     3165.64     3471.00    379.31 o 
  -1  15   5     1536.84     1096.70    174.10 o 
   0  15   5      244.62      172.88    142.94 o 
   0  15   5      430.06      186.21    183.88 o 
   0  15   5      999.99      976.68    200.88 o 
   1  15   5     1730.53     2073.02    260.60 o 
   1  15   5     1701.01     2075.96    230.66 o 
   1  15   5     1173.25     1127.86    214.81 o 
   2  15   5      969.81      880.30    213.08 o 
   2  15   5     1163.22      576.93    171.36 o 
   3  15   5     1147.96     1520.79    203.67 o 
   4  15   5       43.32      -14.71     93.73 o 
   5  15   5      813.65      786.19    166.98 o 
   6  15   5       18.59      -36.97     68.30 o 
  -7  16   5       30.06        0.32     58.17 o 
  -6  16   5      587.00      415.35    207.70 o 
  -6  16   5      621.28      -86.21    309.76 o 
  -5  16   5      336.46      298.98    182.78 o 
  -4  16   5     1781.19     2399.66    255.17 o 
  -4  16   5     3135.65     2736.36    292.69 o 
  -3  16   5      404.61      275.28    133.68 o 
  -2  16   5       37.85       -8.83    130.90 o 
  -2  16   5      814.03      778.50    199.61 o 
  -1  16   5     6474.18     6472.27    478.68 o 
  -1  16   5     6478.30     6558.53    489.01 o 
  -1  16   5     3834.53     3968.25    342.04 o 
   0  16   5      845.40      990.54    180.98 o 
   0  16   5     1626.59     1977.32    253.92 o 
   0  16   5     3334.86     3106.05    307.88 o 
   1  16   5      874.32      512.37    209.40 o 
   1  16   5      772.31      930.47    184.52 o 
   2  16   5        0.74      -61.69     80.74 o 
   3  16   5      513.46      606.74    192.98 o 
   4  16   5     1900.60     1699.99    270.64 o 
   4  16   5     1429.39     1580.11    282.00 o 
   5  16   5      304.33      482.94    140.11 o 
  -5  17   5      147.36       56.02    108.35 o 
  -5  17   5      201.10      379.80    191.92 o 
  -4  17   5      288.43     -205.53    205.53 o 
  -3  17   5     6276.43     5956.93    476.02 o 
  -2  17   5     3140.34     3035.69    309.82 o 
  -2  17   5       51.57      322.39    170.07 o 
  -1  17   5     2266.81     2320.67    265.27 o 
  -1  17   5     3748.57     4106.85    354.55 o 
   0  17   5     1215.72     1615.18    247.77 o 
   0  17   5     2034.25     2251.79    315.13 o 
   0  17   5      763.41      721.49    173.46 o 
   0  17   5     2062.22     2066.26    258.53 o 
   1  17   5      323.99      365.12    208.55 o 
   1  17   5      231.87      137.76    169.83 o 
   2  17   5      655.58      813.26    156.90 o 
   3  17   5      427.97      498.68    139.00 o 
 -15   0   6       66.14       32.88     84.83 o 
 -14   0   6     1701.80     1925.72    143.66 o 
 -13   0   6     7251.93     8491.00    465.80 o 
 -12   0   6     1402.05     1539.91    176.97 o 
 -11   0   6    18474.59    20475.99   1447.07 o 
 -10   0   6     5613.24     4835.50    278.23 o 
  -9   0   6    13155.86    11985.29    596.05 o 
  -8   0   6    28002.02    28404.56   1332.12 o 
  -7   0   6     5184.87     5170.00    293.94 o 
  -6   0   6    25490.48    25816.60   1208.67 o 
  -5   0   6     3318.33     2858.75    183.77 o 
  -4   0   6     2119.41     2378.56    151.82 o 
  -3   0   6     4839.79     3870.04    291.94 o 
  -2   0   6     2677.46     2911.74    177.42 o 
  -1   0   6     1655.60     1928.91    199.71 o 
   0   0   6    11906.79    13299.40    625.12 o 
   1   0   6    13985.33    14058.18    905.51 o 
   2   0   6     4054.86     3780.61    288.76 o 
   3   0   6    27549.80    25520.79   1607.69 o 
   4   0   6    17637.58    17083.42   1096.33 o 
   5   0   6    10564.58    10489.37    542.14 o 
   6   0   6    17663.80    17122.11    855.10 o 
   7   0   6     2477.20     2154.44    171.62 o 
   8   0   6     3572.68     3744.03    240.12 o 
   9   0   6     7612.46     6884.82    498.70 o 
  10   0   6      243.51      213.75    104.58 o 
  11   0   6     1095.28      850.05    145.56 o 
  12   0   6     1884.78     1518.63    158.83 o 
 -15   1   6      135.97      109.57     84.60 o 
 -15   1   6      125.92       89.51     87.89 o 
 -14   1   6      308.44      323.95     99.07 o 
 -14   1   6      618.99      834.15    104.72 o 
 -13   1   6     2354.08     2817.13    226.13 o 
 -13   1   6     3350.93     3838.80    264.34 o 
 -12   1   6      568.85      529.50    143.32 o 
 -12   1   6      289.72      253.63    137.64 o 
 -11   1   6     3926.35     4274.12    424.01 o 
 -11   1   6      506.26      679.91    212.21 o 
 -10   1   6     2887.05     2448.45    123.21 o 
  -9   1   6      131.09      166.15     45.76 o 
  -8   1   6     5571.02     4843.59    394.34 o 
  -7   1   6     1851.05     1549.91    104.02 o 
  -6   1   6      140.95       36.68     88.13 o 
  -5   1   6    13665.17    14146.89    481.02 o 
  -4   1   6      161.92       99.97     97.92 o 
  -4   1   6      100.41       21.78     27.35 o 
  -3   1   6     8956.71    10141.61    493.98 o 
  -3   1   6    14443.53    15181.58    719.93 o 
  -2   1   6     4079.02     4637.97    367.59 o 
  -2   1   6     6577.79     7256.75    363.28 o 
  -1   1   6     1160.80     1411.25    169.45 o 
  -1   1   6     1871.90     2183.11    231.04 o 
   0   1   6     9370.75     9588.66    288.51 o 
   1   1   6     3834.95     3756.64    200.44 o 
   2   1   6     6669.95     6726.12    328.35 o 
   3   1   6    15990.30    16229.08    737.23 o 
   4   1   6     1227.74     1194.47     96.61 o 
   5   1   6     8355.49     7855.77    417.98 o 
   5   1   6     6454.23     6715.33    473.81 o 
   6   1   6     6724.72     5932.79    341.04 o 
   6   1   6     9641.02     9141.54    480.99 o 
   7   1   6      848.51      628.66    104.73 o 
   7   1   6      604.02      461.29    126.05 o 
   8   1   6     5483.44     5274.79    310.36 o 
   8   1   6     5135.76     4852.17    293.22 o 
   9   1   6     1679.21     1870.70    160.59 o 
   9   1   6     1442.77     1630.17    185.00 o 
  10   1   6      896.59      909.37    145.31 o 
  10   1   6      437.24      242.42    100.50 o 
  10   1   6     1014.19      693.15    322.78 o 
  11   1   6     1088.24      906.72    133.70 o 
  11   1   6     1789.92     1900.52    208.34 o 
  12   1   6      826.36      856.11    167.97 o 
  12   1   6     1625.74     2146.45    390.31 o 
  12   1   6      771.85     1037.18    168.85 o 
 -15   2   6      113.94     1027.94    157.13 o 
 -15   2   6      225.28      270.16    105.22 o 
 -14   2   6      223.73       51.25     91.54 o 
 -14   2   6      439.69      394.15     96.40 o 
 -13   2   6     2240.27     2265.92    206.96 o 
 -13   2   6     2507.48     2503.28    212.40 o 
 -12   2   6       73.58       10.81    133.03 o 
 -12   2   6      296.40      200.93    139.04 o 
 -11   2   6     2288.34     2073.02    196.81 o 
 -11   2   6     2196.91     1872.97    276.93 o 
 -10   2   6      925.33      822.41     69.85 o 
  -9   2   6       64.70       35.08     38.53 o 
  -8   2   6      658.95      175.11    181.02 o 
  -7   2   6     2037.49     1618.99    109.71 o 
  -6   2   6     3111.70     3202.12    145.63 o 
  -5   2   6      142.59      -48.65     48.65 o 
  -4   2   6     1601.28     1624.47    198.98 o 
  -4   2   6     1112.80     1094.51    107.23 o 
  -4   2   6     1794.50     1629.98    171.57 o 
  -3   2   6    10496.83    12456.25    599.45 o 
  -3   2   6    16927.11    18041.85    848.63 o 
  -2   2   6     2416.49     2700.03    166.53 o 
  -2   2   6     3896.82     5309.64    277.73 o 
  -1   2   6      276.22      -63.58     71.60 o 
  -1   2   6      445.43      409.40    131.18 o 
   0   2   6     3603.46     3858.32    167.99 o 
   1   2   6      813.92      759.55     58.85 o 
   2   2   6     5386.94     5408.00    274.14 o 
   3   2   6      516.19      496.04     83.00 o 
   4   2   6       93.21       29.68     36.53 o 
   5   2   6     1515.72     1409.75    130.50 o 
   5   2   6      264.27       10.75    109.30 o 
   6   2   6     3783.92     3634.72    231.42 o 
   6   2   6     2505.93     2504.99    238.79 o 
   7   2   6     1540.26     1426.04    180.53 o 
   7   2   6     1313.54      953.02    125.87 o 
   8   2   6     1917.92     2044.98    164.54 o 
   8   2   6      898.70     1029.37    158.52 o 
   9   2   6     6842.23     6776.03    656.45 o 
   9   2   6     6487.17     6269.40    361.30 o 
   9   2   6     6780.37     7421.04    532.84 o 
  10   2   6     2429.73     2202.11    187.60 o 
  10   2   6     2403.79     2448.61    235.43 o 
  10   2   6     2703.21     2886.24    446.36 o 
  11   2   6     4434.87     4359.21    288.80 o 
  11   2   6     4325.97     5009.48    393.80 o 
  12   2   6     1625.34     1835.54    224.18 o 
  12   2   6     1616.72     1660.80    206.86 o 
 -15   3   6      665.83      795.93    116.36 o 
 -14   3   6     1360.29     1349.84    138.10 o 
 -14   3   6     1336.24     1339.03    131.73 o 
 -13   3   6      790.46      791.32    162.37 o 
 -13   3   6     1082.32     1027.53    163.44 o 
 -12   3   6     1350.20     1282.87    174.66 o 
 -12   3   6     1620.30     1512.89    183.04 o 
 -11   3   6      883.28      840.37    223.47 o 
 -10   3   6      324.19      271.79     40.54 o 
  -9   3   6       36.11        9.62     38.95 o 
  -8   3   6     7296.05     7317.38    395.43 o 
  -7   3   6    11246.55    11297.55    400.33 o 
  -6   3   6     4076.56     4155.66    146.08 o 
  -5   3   6    36511.21    39434.70   1821.50 o 
  -4   3   6    24852.11    25259.84   1179.63 o 
  -4   3   6    15411.27    16697.58    794.07 o 
  -3   3   6    44267.49    38846.43   1365.94 o 
  -3   3   6    27451.13    27826.85   1023.04 o 
  -2   3   6    44585.52    49573.55   1804.60 o 
  -2   3   6    27648.34    28966.13   1340.65 o 
  -1   3   6    27923.77    37274.46   2520.88 o 
  -1   3   6    17316.07    21169.47    987.37 o 
   0   3   6    35587.66    42212.77   1556.52 o 
   0   3   6    57388.40    59194.34   3649.29 o 
   1   3   6    12091.24    13803.14    896.11 o 
   2   3   6     7629.65     8155.01    390.32 o 
   3   3   6     8600.73     8165.08    391.71 o 
   4   3   6        0.29       19.34     24.74 o 
   5   3   6      498.05       58.45     99.23 o 
   5   3   6      480.21      122.54    116.57 o 
   6   3   6     1279.61     1110.73    152.21 o 
   6   3   6      642.23      436.05    106.23 o 
   7   3   6     1683.08     1558.25    149.02 o 
   7   3   6     1665.55     1581.74    189.57 o 
   8   3   6      284.85      209.84     98.60 o 
   8   3   6      307.52       22.10    111.05 o 
   9   3   6     1898.92     1985.97    211.19 o 
   9   3   6     2838.24     2896.45    206.80 o 
   9   3   6     6694.89     9019.93    798.69 o 
  10   3   6      773.12      742.86    125.28 o 
  10   3   6      424.52      264.49    125.36 o 
  11   3   6     1271.61     1378.35    189.99 o 
  11   3   6      634.46      551.04    142.13 o 
  11   3   6     1385.68     1555.47    345.62 o 
  12   3   6      730.83      834.21    177.31 o 
 -14   4   6      523.16      453.04    111.48 o 
 -14   4   6      554.11      686.66    112.59 o 
 -13   4   6      851.19      824.45    119.68 o 
 -13   4   6      945.51      824.66    174.45 o 
 -12   4   6     1581.90     1429.61    174.31 o 
 -12   4   6     1362.88     1360.36    184.07 o 
 -11   4   6     2395.05     2278.08    306.27 o 
 -10   4   6      854.45      863.07     89.48 o 
  -9   4   6     1591.75     1579.58    248.61 o 
  -8   4   6     2281.47     1818.24    252.68 o 
  -7   4   6       38.70       54.18     73.61 o 
  -6   4   6     5838.89     4309.32    283.41 o 
  -6   4   6     3620.81     3737.60    170.43 o 
  -5   4   6     1889.29     1969.33    158.73 o 
  -5   4   6     3046.65     2220.24    162.79 o 
  -4   4   6      996.56      888.03     58.43 o 
  -4   4   6      617.99      886.67    115.93 o 
  -3   4   6     2506.22     2279.88    104.42 o 
  -3   4   6     1554.15     1555.13     85.36 o 
  -2   4   6      184.10      438.02     90.40 o 
  -2   4   6      296.88      335.33     63.13 o 
  -1   4   6       98.79       33.85     96.84 o 
  -1   4   6       61.26      260.31    136.84 o 
   0   4   6      236.11      186.72     90.17 o 
   0   4   6      146.42       47.37     71.84 o 
   1   4   6     3975.50     4693.91    348.98 o 
   2   4   6      551.94      776.39    138.74 o 
   3   4   6     1318.97     1439.87    100.62 o 
   4   4   6      865.76      870.26     64.14 o 
   5   4   6      442.17      450.17    123.24 o 
   5   4   6      179.39     -164.75    164.75 o 
   6   4   6     7195.00     7431.58    521.49 o 
   6   4   6     5539.48     5827.11    336.07 o 
   7   4   6     1581.25     1508.82    185.81 o 
   7   4   6     1456.83     1566.73    150.87 o 
   8   4   6     1652.68     1684.63    194.29 o 
   8   4   6     1727.15     1338.34    340.75 o 
   8   4   6     1006.58      951.40    135.03 o 
   9   4   6     2309.76     2325.63    191.31 o 
   9   4   6     2383.47     2749.89    255.03 o 
  10   4   6      951.02      962.11    160.44 o 
  10   4   6      744.63      790.69    142.16 o 
  11   4   6     1293.49     1557.28    213.39 o 
  11   4   6     1293.63     1610.61    360.10 o 
  11   4   6     1320.23     1397.89    189.83 o 
 -14   5   6     1260.58     1266.69    143.96 o 
 -14   5   6     1212.97     1131.46    134.68 o 
 -13   5   6     1239.37     1247.28    134.18 o 
 -13   5   6     1328.79     1139.25    194.32 o 
 -12   5   6      504.11       56.60    244.70 o 
 -11   5   6     2877.83     2798.55    348.87 o 
 -10   5   6       74.00       44.89     28.30 o 
  -9   5   6      516.48      146.28    216.62 o 
  -8   5   6      372.10      138.18    134.90 o 
  -7   5   6      335.39       81.91     81.51 o 
  -6   5   6      675.17      658.45     95.11 o 
  -6   5   6      971.55      824.87     94.99 o 
  -6   5   6     1088.78      861.37    113.85 o 
  -5   5   6      194.55      -78.78     78.78 o 
  -5   5   6      120.64      -77.10     98.87 o 
  -4   5   6     1886.17     1483.11    109.67 o 
  -4   5   6     1169.65     1026.57    119.85 o 
  -3   5   6       71.22      100.74    100.18 o 
  -3   5   6      114.84       10.02     58.18 o 
  -2   5   6     1470.00     1443.48    166.83 o 
  -1   5   6        9.98      107.33    115.09 o 
  -1   5   6       14.36      -32.80     62.96 o 
   0   5   6      224.71      256.12     73.02 o 
   0   5   6      156.16      -52.58    118.48 o 
   1   5   6      865.48      797.80    120.96 o 
   2   5   6     4598.16     4971.94    362.06 o 
   3   5   6     6558.98     7826.32    537.80 o 
   4   5   6     4456.20     5019.28    382.18 o 
   4   5   6     4765.56     6077.83    555.13 o 
   5   5   6     2238.24     2095.20    309.97 o 
   6   5   6     9158.88     9919.92    677.73 o 
   6   5   6     8712.62     8658.10    599.13 o 
   7   5   6     2187.21     2023.71    217.79 o 
   8   5   6     3331.65     3328.42    292.37 o 
   9   5   6     2249.74     2440.57    255.01 o 
   9   5   6     1969.41     2092.69    230.50 o 
  10   5   6     1285.33     1162.23    185.33 o 
  10   5   6     1406.81     1347.93    206.60 o 
  11   5   6     1079.42      657.88    296.62 o 
  11   5   6      761.72      781.10    181.14 o 
 -14   6   6      507.93      616.54    149.90 o 
 -14   6   6      749.74     1089.67    138.19 o 
 -13   6   6     1371.10     1424.14    169.37 o 
 -12   6   6      949.45      526.87    289.47 o 
 -11   6   6     2721.30     2672.51    355.46 o 
 -10   6   6     2891.78     1120.80    124.98 o 
  -9   6   6     1581.56     1491.66    101.93 o 
  -8   6   6     3239.04     3383.62    365.18 o 
  -7   6   6     6298.19     6350.09    359.83 o 
  -6   6   6     4066.90     3608.64    191.68 o 
  -6   6   6     4557.63     4476.96    314.32 o 
  -6   6   6     2826.27     2821.94    316.52 o 
  -5   6   6     7980.11     8255.71    533.81 o 
  -5   6   6     4948.62     5259.37    301.25 o 
  -4   6   6      841.52      616.96     88.41 o 
  -4   6   6      521.84      356.14    104.80 o 
  -3   6   6      681.43      684.47    140.12 o 
  -2   6   6      539.79      376.07    137.12 o 
  -2   6   6      776.73      851.09    102.38 o 
  -1   6   6     1912.32     1804.89    110.02 o 
   0   6   6     1288.76     1051.73     82.42 o 
   0   6   6     1444.26     1121.88    231.10 o 
   1   6   6     4969.33     4576.44    231.28 o 
   2   6   6    10014.20    10208.36    674.21 o 
   3   6   6     8854.45     9413.99    487.56 o 
   4   6   6     2563.79     2615.59    248.98 o 
   5   6   6     2496.97     2572.45    158.49 o 
   6   6   6     3390.11     3428.00    198.55 o 
   7   6   6      822.59      969.90    100.42 o 
   8   6   6     1410.42     1198.21    181.56 o 
   9   6   6      664.81      628.05     89.42 o 
  10   6   6      107.51      128.37     65.99 o 
  11   6   6       54.21      -60.48    147.68 o 
 -14   7   6      109.72      356.77    183.34 o 
 -13   7   6      243.93      174.97    241.46 o 
 -12   7   6        8.20       -4.27     45.46 o 
 -11   7   6       11.57       29.43     58.34 o 
 -10   7   6      533.42      412.25     99.36 o 
  -9   7   6      214.00      215.04     61.42 o 
  -8   7   6      102.77      150.60     53.13 o 
  -7   7   6     6314.70     5082.56    350.35 o 
  -6   7   6     7585.34     7479.84    497.14 o 
  -6   7   6     6768.62     5641.77    281.50 o 
  -5   7   6      359.15      217.80     78.26 o 
  -5   7   6      402.49      574.30    131.96 o 
  -4   7   6     2181.71     2130.92    128.59 o 
  -3   7   6     4360.76     3690.01    261.26 o 
  -2   7   6      515.22      294.90     61.57 o 
  -1   7   6     4598.11     4466.88    221.17 o 
  -1   7   6     5152.93     5292.57    469.68 o 
   0   7   6       10.50        5.41     43.15 o 
   1   7   6     4371.63     3990.98    206.63 o 
   2   7   6     5368.68     6044.44    327.08 o 
   3   7   6     1034.15     1064.53    123.67 o 
   4   7   6      335.36      283.35    114.61 o 
   5   7   6      226.03      242.26     55.59 o 
   6   7   6      481.51      573.64     75.65 o 
   7   7   6      152.72      139.76     55.68 o 
   8   7   6      106.82       93.70     53.58 o 
   9   7   6      146.08     -200.99    236.06 o 
  10   7   6       49.17       19.27     60.69 o 
  11   7   6       35.18      -17.27     59.32 o 
 -13   8   6       43.03       92.41     54.04 o 
 -12   8   6      552.95      549.84     74.86 o 
 -11   8   6     2287.43     2095.73    122.98 o 
 -10   8   6      643.54      618.49     76.30 o 
  -9   8   6     2777.55     2755.77    166.98 o 
  -8   8   6     3362.59     3477.38    185.77 o 
  -7   8   6     1344.49     1385.44    148.51 o 
  -7   8   6     1506.72     1696.01    202.80 o 
  -6   8   6     3563.99     4128.54    316.40 o 
  -6   8   6     3180.26     2788.31    222.30 o 
  -5   8   6     2435.84     2593.84    206.39 o 
  -4   8   6       12.96      -66.66     66.66 o 
  -3   8   6      194.98      260.15     79.81 o 
  -2   8   6     3016.57     2607.44    146.86 o 
  -1   8   6      291.03      260.39     62.83 o 
   0   8   6     3369.57     3654.00    168.82 o 
   1   8   6     7336.17     7035.40    245.57 o 
   2   8   6     3864.92     4001.67    184.05 o 
   3   8   6     6872.27     6703.19    466.54 o 
   4   8   6     8353.12     8285.63    575.93 o 
   5   8   6      131.97       99.50     47.13 o 
   6   8   6      825.74      883.89     92.31 o 
   7   8   6       61.84        7.96     48.96 o 
   8   8   6        0.34      -45.63     45.63 o 
   9   8   6        1.71      -13.07     52.03 o 
  10   8   6      677.34      701.72     99.91 o 
 -13   9   6     1067.36     1282.41    159.76 o 
 -12   9   6       11.17      206.35     61.99 o 
 -11   9   6       26.11        4.97     48.66 o 
 -10   9   6     2619.46     2505.18    137.70 o 
  -9   9   6      280.67      254.72     81.65 o 
  -8   9   6        7.91      -30.51     30.51 o 
  -7   9   6     1139.13     1648.43    129.59 o 
  -6   9   6     2332.39     1973.02    130.82 o 
  -5   9   6     1727.79     1697.95    120.31 o 
  -4   9   6     5720.30     5263.02    258.57 o 
  -3   9   6      212.79      233.36     59.85 o 
  -2   9   6      218.82      164.81     55.72 o 
  -1   9   6     8693.16     8585.20    344.25 o 
   0   9   6      489.71      380.36     67.80 o 
   1   9   6       42.52       49.87     63.17 o 
   2   9   6      107.69       71.27     58.92 o 
   3   9   6      170.58      -24.09     79.62 o 
   3   9   6      652.80      156.32    202.99 o 
   4   9   6     1675.49     1239.83    253.45 o 
   5   9   6      613.94      614.54     66.41 o 
   6   9   6       13.38      -39.92     39.92 o 
   7   9   6       28.26      -50.96     50.96 o 
   8   9   6     1903.10     1771.04    145.40 o 
   9   9   6       65.83       14.81     57.67 o 
  10   9   6      227.86      170.96     72.46 o 
 -12  10   6     1649.08     1959.48    189.42 o 
 -11  10   6      105.69      172.87     84.80 o 
 -10  10   6      886.16      799.98    101.33 o 
  -9  10   6     1108.59     1010.46     91.23 o 
  -8  10   6      271.90      261.15     51.70 o 
  -7  10   6     4502.92     4178.62    229.89 o 
  -6  10   6     1064.15      793.26    100.02 o 
  -5  10   6       92.52      -64.73     64.73 o 
  -4  10   6        4.39      -79.14     79.14 o 
  -3  10   6     3826.23     3026.15    237.83 o 
  -2  10   6      862.92      799.56    119.64 o 
  -1  10   6     1240.01     1236.41    146.98 o 
   0  10   6     5032.24     4953.15    254.43 o 
   1  10   6     2436.48     2163.22    206.60 o 
   1  10   6      512.24      326.19     60.19 o 
   2  10   6     3996.39     3783.14    169.91 o 
   2  10   6     2513.13     2969.01    278.62 o 
   3  10   6        6.17       -0.60     29.26 o 
   4  10   6      276.20      262.06     42.06 o 
   5  10   6     1802.60     2066.61    107.03 o 
   6  10   6      582.81      577.27     62.06 o 
   7  10   6        1.24        5.29     40.07 o 
   8  10   6      125.57       18.54     49.87 o 
   9  10   6      905.99     1070.91     97.18 o 
 -12  11   6     1366.50     1506.67    178.77 o 
 -11  11   6     1148.26     1249.88    156.21 o 
 -10  11   6      255.70      200.45     54.21 o 
  -9  11   6      885.50     1024.33    112.09 o 
  -8  11   6     1191.91     1256.23     95.72 o 
  -7  11   6      937.11      598.15    136.82 o 
  -6  11   6     3146.00     2646.83    233.08 o 
  -5  11   6    11187.91    10638.43    491.64 o 
  -4  11   6      992.87      856.43    129.19 o 
  -3  11   6    13336.23    12926.82    823.07 o 
  -2  11   6    13718.96    13679.83    868.71 o 
  -1  11   6     2456.32     2655.53    234.48 o 
   0  11   6     5877.11     6288.00    450.82 o 
   0  11   6     8709.35     9984.78    668.56 o 
   0  11   6     8412.96     9334.68    621.40 o 
   1  11   6     1685.99     1964.37    145.78 o 
   1  11   6     4549.78     4298.38    338.79 o 
   2  11   6     1463.23     1247.34    127.20 o 
   3  11   6     2370.61     2538.38    245.01 o 
   4  11   6       93.73      -50.61    155.21 o 
   5  11   6       22.07      -12.29     43.00 o 
   6  11   6       77.80       48.36     49.33 o 
   7  11   6     2358.42     2404.83    149.29 o 
   8  11   6       23.70       -5.08     55.00 o 
   9  11   6      911.95     1167.82     99.87 o 
 -11  12   6     2941.08     3022.66    233.48 o 
 -10  12   6        2.40      -45.99     49.92 o 
  -9  12   6      233.60       77.64     62.23 o 
  -8  12   6     1192.19     1345.70    102.98 o 
  -7  12   6     1956.57     1838.91    207.26 o 
  -6  12   6     1104.78     1067.03    155.47 o 
  -5  12   6      116.90       54.80     54.85 o 
  -4  12   6      211.20       26.31    211.58 o 
  -3  12   6      857.03     1456.68    257.84 o 
  -3  12   6     1331.59     1133.93    145.61 o 
  -2  12   6     1109.05     1778.30    272.75 o 
  -2  12   6      944.08     1104.20    146.43 o 
  -1  12   6        9.12      -97.98     97.98 o 
  -1  12   6      407.15      537.77    221.32 o 
  -1  12   6      123.03       54.58    139.31 o 
   0  12   6       72.61     -113.99    113.99 o 
   0  12   6       73.71      125.61    139.12 o 
   0  12   6       45.58       85.85    200.83 o 
   1  12   6     2025.39     2109.70    177.52 o 
   1  12   6     3472.98     3640.96    304.13 o 
   1  12   6     3481.75     3312.19    294.77 o 
   2  12   6     2177.39     2218.64    179.87 o 
   2  12   6     1216.96     1121.90    120.61 o 
   3  12   6     1230.41     1171.92     98.58 o 
   4  12   6       78.14     -153.35    153.35 o 
   5  12   6      105.70       94.79     50.81 o 
   6  12   6     1732.86     1631.14    152.33 o 
   7  12   6      293.70      275.85     87.10 o 
   8  12   6       11.86        9.50     77.46 o 
 -10  13   6      397.78      540.15     97.24 o 
  -9  13   6      741.87      599.28     99.49 o 
  -8  13   6      481.09      525.79     74.26 o 
  -7  13   6        5.28      102.67    149.49 o 
  -6  13   6      154.75      -25.38    138.51 o 
  -5  13   6      921.79     1062.47    113.01 o 
  -4  13   6     4129.38     5158.44    463.34 o 
  -4  13   6     6194.29     6109.65    448.86 o 
  -3  13   6     2792.37     2939.64    328.65 o 
  -3  13   6      414.08      408.25    120.10 o 
  -3  13   6     1138.13     1032.80    183.87 o 
  -2  13   6      185.68       73.74    207.25 o 
  -2  13   6       16.36      -95.95     95.95 o 
  -2  13   6       66.33      -58.54    139.41 o 
  -1  13   6        9.29     -102.15    102.15 o 
  -1  13   6       12.30     -201.79    201.79 o 
  -1  13   6       11.27     -109.43    140.03 o 
   0  13   6     1100.99      912.19    131.91 o 
   0  13   6     1911.40     2018.99    231.22 o 
   0  13   6     1910.28     1726.63    197.67 o 
   1  13   6      742.30      373.99    176.25 o 
   1  13   6      511.80      274.19    147.35 o 
   1  13   6     1107.16     1083.82    140.44 o 
   2  13   6      583.90      237.81    122.29 o 
   2  13   6      637.35      330.28    105.30 o 
   3  13   6     3151.21     3096.07    224.51 o 
   4  13   6     1376.05     1234.89    232.34 o 
   5  13   6     1567.98     1427.31    272.41 o 
   6  13   6     1061.70      944.22    122.72 o 
   7  13   6     2968.78     2783.10    314.48 o 
  -9  14   6     1951.57     1981.54    173.87 o 
  -8  14   6     3723.98     3813.92    197.63 o 
  -7  14   6       55.53      167.18     57.04 o 
  -6  14   6     9226.12     8370.54    585.94 o 
  -5  14   6     6965.06     8463.44    659.67 o 
  -5  14   6     6402.18     7264.82    536.06 o 
  -4  14   6     2281.79     2727.09    343.23 o 
  -4  14   6      690.75     1023.23    213.75 o 
  -3  14   6     1663.57     1805.59    292.19 o 
  -3  14   6     2864.15     2832.93    282.55 o 
  -3  14   6     2857.81     2890.58    260.02 o 
  -2  14   6       96.84      236.65    125.52 o 
  -2  14   6      441.67      425.33    163.01 o 
  -2  14   6     1272.24     1648.52    270.01 o 
  -1  14   6      329.90      139.76    128.67 o 
  -1  14   6      230.68     -175.39    200.52 o 
  -1  14   6      341.58      132.72    157.43 o 
   0  14   6      319.95      271.18    152.88 o 
   0  14   6      359.76      239.48    174.71 o 
   0  14   6      324.19      193.53    116.25 o 
   1  14   6     6571.27     6794.49    506.03 o 
   1  14   6     3887.80     4028.81    254.84 o 
   1  14   6     6532.67     6593.71    480.48 o 
   2  14   6     2787.63     2451.45    186.77 o 
   2  14   6       11.42       13.72    147.50 o 
   3  14   6     2377.41     2156.67    204.55 o 
   4  14   6     3975.80     4094.51    382.35 o 
   4  14   6     4024.60     4570.54    402.32 o 
   5  14   6     1855.61     1951.13    280.21 o 
   6  14   6     3907.81     5326.83    473.07 o 
  -8  15   6      875.47     1048.60     99.37 o 
  -7  15   6     1211.93     1200.28    226.40 o 
  -6  15   6     1280.89      874.20    185.62 o 
  -6  15   6     1468.35     1668.37    298.98 o 
  -5  15   6     6227.36     6209.75    485.13 o 
  -5  15   6     4032.80     4173.60    419.45 o 
  -4  15   6     3970.01     4441.41    430.47 o 
  -4  15   6     3143.96     3078.11    315.37 o 
  -3  15   6     3097.74     3230.45    308.24 o 
  -3  15   6     2806.80     2131.80    236.72 o 
  -2  15   6     2811.68     2668.25    256.96 o 
  -2  15   6     2940.02     2967.29    286.74 o 
  -2  15   6     3150.36     3410.06    307.47 o 
  -2  15   6     2809.60     3190.25    353.50 o 
  -1  15   6     1420.11     1662.24    218.18 o 
  -1  15   6     1817.70     1943.89    293.11 o 
  -1  15   6     1080.85     1365.52    194.75 o 
  -1  15   6     2162.12     2058.55    247.77 o 
   0  15   6     2854.47     3100.77    290.05 o 
   0  15   6     2984.89     3276.76    307.62 o 
   0  15   6     2168.67     2055.29    249.58 o 
   0  15   6     2099.41     2343.59    315.09 o 
   1  15   6      918.47      992.96    215.60 o 
   1  15   6      574.04      625.37    177.04 o 
   1  15   6     1544.86     1546.05    287.15 o 
   2  15   6      609.36      354.52    263.62 o 
   3  15   6     1929.16     1417.38    307.88 o 
   4  15   6     1429.89      937.45    253.56 o 
   5  15   6     1062.64      808.65    276.95 o 
  -6  16   6       85.45      212.27    275.25 o 
  -6  16   6        1.18       61.63    172.65 o 
  -5  16   6      702.67      478.18    157.41 o 
  -4  16   6       86.00       42.45    204.04 o 
  -3  16   6      207.23       63.98    132.11 o 
  -2  16   6      296.85      -81.59    174.39 o 
  -2  16   6      179.68       82.85    148.81 o 
  -2  16   6      204.67      233.85    176.78 o 
  -1  16   6      653.71      181.13    178.77 o 
  -1  16   6      896.03      628.82    198.21 o 
  -1  16   6      874.35      720.06    168.19 o 
   0  16   6      622.36      654.51    175.75 o 
   0  16   6      727.87      528.16    199.74 o 
   1  16   6      107.00      158.50    203.31 o 
   1  16   6       31.91       61.21    167.08 o 
   1  16   6      283.28      -55.57    227.27 o 
   2  16   6     1373.79     1045.85    304.34 o 
   3  16   6      362.61      103.91    187.35 o 
   3  16   6     1216.57      867.89    289.33 o 
  -4  17   6     1219.94     1716.66    300.99 o 
  -3  17   6     3268.22     3354.88    233.65 o 
  -3  17   6     1947.13     2681.77    288.54 o 
  -2  17   6     1802.16     2358.04    266.35 o 
  -2  17   6     1429.29     1387.52    215.45 o 
  -2  17   6     2516.50     2713.10    289.02 o 
  -1  17   6     3150.24     3185.45    303.60 o 
  -1  17   6     3322.70     3642.14    354.28 o 
  -1  17   6     2678.24     3012.91    302.03 o 
   0  17   6     2160.09     2615.81    281.51 o 
   0  17   6     2540.21     3355.73    340.13 o 
   1  17   6     3207.27     3603.03    392.64 o 
 -14   1   7      225.97      254.64    142.31 o 
 -13   1   7      178.00      299.57    144.90 o 
 -12   1   7      117.77       99.76    139.89 o 
 -11   1   7      483.28      256.23     88.29 o 
 -10   1   7       79.66       71.82     46.82 o 
  -9   1   7       58.71      -70.53    111.24 o 
  -8   1   7     5000.59     4843.60    206.06 o 
  -7   1   7     3929.41     3758.82    167.43 o 
  -6   1   7     6164.10     6270.17    239.33 o 
  -5   1   7    13925.49    15324.32    609.91 o 
  -4   1   7     7034.89     6736.96    262.51 o 
  -3   1   7     7675.41     7742.02    389.02 o 
  -3   1   7    12377.31    12468.15    818.00 o 
  -2   1   7     2379.44     2535.66    243.82 o 
  -2   1   7     3837.07     4488.58    385.83 o 
  -1   1   7     4928.84     5610.92    289.72 o 
  -1   1   7     7948.21     9781.29    713.57 o 
   0   1   7       44.61        0.62     38.97 o 
   1   1   7     1138.98      912.48     78.71 o 
   2   1   7        5.22      -68.43     68.43 o 
   3   1   7     1625.19     1418.28    176.20 o 
   4   1   7     1285.25     1202.34    164.29 o 
   5   1   7     1497.35     1113.02    164.69 o 
   6   1   7     3750.47     3545.66    239.21 o 
   7   1   7     2705.29     2795.01    259.63 o 
   8   1   7     2688.20     2269.33    229.51 o 
   9   1   7     2347.31     1873.09    209.00 o 
  10   1   7      329.80      252.66    120.72 o 
  11   1   7      903.23     1185.31    370.59 o 
  11   1   7     1117.46      940.68    162.79 o 
 -14   2   7       91.41      442.51    144.54 o 
 -14   2   7       53.52       29.65    137.36 o 
 -13   2   7      310.13      284.62    147.92 o 
 -13   2   7      573.65      626.90    158.70 o 
 -12   2   7      222.84       56.93    189.69 o 
 -12   2   7      234.06      170.34    141.65 o 
 -11   2   7      780.10      689.09    114.71 o 
 -11   2   7     1191.43      330.40    109.62 o 
 -10   2   7     5674.27     5443.34    221.24 o 
  -9   2   7      418.91      300.02    127.64 o 
  -8   2   7     1508.64     1155.00    105.59 o 
  -7   2   7     3803.15     3756.21    170.04 o 
  -6   2   7      771.66      572.32     78.86 o 
  -5   2   7     2580.04     2353.60    166.52 o 
  -4   2   7       21.14      -97.97     97.97 o 
  -4   2   7       13.11      -71.19     71.19 o 
  -3   2   7        2.65      -94.67     94.67 o 
  -3   2   7        1.65      -71.57     73.83 o 
  -2   2   7      397.89      579.07     91.77 o 
  -2   2   7      641.64     1035.53    109.24 o 
  -1   2   7      795.56      782.22     81.23 o 
   0   2   7       10.16      -45.45     45.45 o 
   1   2   7      795.73      604.08     59.40 o 
   2   2   7     2292.62     2369.43    120.08 o 
   3   2   7       36.29       34.21     22.91 o 
   4   2   7       26.41     -105.35    105.35 o 
   4   2   7      274.57       67.45    161.12 o 
   5   2   7      353.17      146.73     96.11 o 
   5   2   7      166.94       49.80    114.31 o 
   6   2   7     1002.21      762.36    116.04 o 
   6   2   7      530.69      417.41    125.42 o 
   7   2   7      664.69      684.78    109.53 o 
   7   2   7      118.15       19.52    117.34 o 
   8   2   7     1312.88     1386.18    143.19 o 
   8   2   7      793.78      548.33    149.62 o 
   9   2   7     2133.30     1782.53    373.18 o 
   9   2   7      451.13      459.16    134.80 o 
   9   2   7      848.51      765.78    125.24 o 
  10   2   7      588.34      542.29    125.75 o 
  10   2   7      543.11      379.68    135.57 o 
  11   2   7     1599.47     1722.20    385.13 o 
  11   2   7     1265.53     1139.33    187.24 o 
  11   2   7     1223.37     1174.16    165.76 o 
 -14   3   7       45.65      127.28    144.41 o 
 -14   3   7      281.52       42.39    151.66 o 
 -13   3   7     1440.37     1435.48    187.69 o 
 -13   3   7     1432.20     1659.06    189.10 o 
 -12   3   7      621.21      435.48    161.35 o 
 -12   3   7       64.38      311.42    230.08 o 
 -11   3   7     3120.23     1109.67    185.30 o 
 -10   3   7     1106.25     1729.19    271.15 o 
  -9   3   7      219.07      -20.63    123.81 o 
  -8   3   7     2666.79     2588.55    142.38 o 
  -7   3   7     1222.98     1194.98     72.00 o 
  -6   3   7       87.90       28.54     48.65 o 
  -5   3   7      127.59      -44.68     90.14 o 
  -5   3   7      205.75       10.44    124.62 o 
  -4   3   7      787.01      480.42     63.41 o 
  -4   3   7      488.04      559.72     99.80 o 
  -3   3   7     1003.64     1057.94    109.81 o 
  -3   3   7     1618.47     1802.51    138.15 o 
  -2   3   7      595.00      548.63     99.97 o 
  -2   3   7      959.49     1110.20    109.77 o 
  -1   3   7      511.97      568.36    101.88 o 
   0   3   7     4921.64     5955.94    249.60 o 
   0   3   7     7082.07     8657.00    628.97 o 
   1   3   7     3057.67     3161.52    148.11 o 
   2   3   7      361.93      509.15     89.95 o 
   3   3   7       28.38       26.54     25.25 o 
   4   3   7      104.16      112.49    178.53 o 
   5   3   7      611.01      497.55    120.05 o 
   5   3   7     1442.87     1201.91    164.99 o 
   6   3   7     2215.56     1726.43    166.03 o 
   6   3   7     1506.31     1196.58    145.63 o 
   7   3   7      104.07       85.77    101.20 o 
   7   3   7       96.14        9.16    120.74 o 
   8   3   7      217.61      120.63    109.47 o 
   8   3   7      396.78      282.28    129.99 o 
   9   3   7      449.52      314.63    130.14 o 
   9   3   7      456.01      458.50    120.48 o 
   9   3   7      725.08      855.55    356.02 o 
  10   3   7       32.80       62.60    114.97 o 
  10   3   7      114.56       34.97    108.70 o 
  11   3   7      697.18      839.96    145.92 o 
  11   3   7      916.78     1043.37    182.10 o 
 -14   4   7     1176.13     1449.56    144.92 o 
 -14   4   7     1722.25     1572.27    205.86 o 
 -13   4   7      612.51      808.22    168.79 o 
 -13   4   7     1140.34      701.07    180.67 o 
 -12   4   7     2916.60     3123.54    253.28 o 
 -11   4   7     4333.18     2828.40    307.37 o 
 -10   4   7      437.64      431.77    221.06 o 
  -9   4   7     4992.24     4956.16    307.36 o 
  -8   4   7     3463.13     3297.32    186.50 o 
  -7   4   7      948.74      849.22     54.77 o 
  -6   4   7      866.88      776.46     65.42 o 
  -6   4   7     1397.93      972.87     95.48 o 
  -5   4   7     4443.17     5195.97    293.51 o 
  -5   4   7     7165.03     6698.49    268.83 o 
  -4   4   7     3370.07     3099.06    119.83 o 
  -4   4   7     2089.84     2428.19    172.85 o 
  -3   4   7     8288.83     8236.33    275.53 o 
  -3   4   7     5140.06     5019.01    210.36 o 
  -2   4   7    19660.39    21534.04   1383.12 o 
  -2   4   7    22809.15    25440.04   1753.67 o 
  -2   4   7    31704.20    36662.69   1690.37 o 
  -1   4   7     5328.79     9995.75    493.72 o 
  -1   4   7     8593.16    11170.30    810.15 o 
   0   4   7    23956.93    27419.43   1732.58 o 
   0   4   7    38632.77    39779.28   2471.23 o 
   1   4   7    26128.61    29722.45   1874.33 o 
   2   4   7     5325.56     6250.78    457.32 o 
   3   4   7    24171.65    24906.62    802.38 o 
   4   4   7     4044.38     3704.50    209.56 o 
   5   4   7     4126.07     3866.29    323.52 o 
   5   4   7     4485.51     4293.15    344.28 o 
   6   4   7     3906.30     3573.02    241.04 o 
   6   4   7     4049.09     3378.77    294.98 o 
   7   4   7       80.41      -62.97    105.40 o 
   8   4   7     1646.54     1642.78    164.98 o 
   8   4   7     1706.22     1845.45    219.67 o 
   9   4   7      912.68      773.90    154.02 o 
   9   4   7      420.23      220.50    122.16 o 
  10   4   7      153.97        7.00    123.22 o 
  10   4   7      153.91      -58.43    132.51 o 
  11   4   7      178.17       91.76    130.74 o 
 -14   5   7     2880.71     3309.55    205.25 o 
 -14   5   7     2726.28     2757.55    256.92 o 
 -13   5   7     3952.54     3814.46    397.03 o 
 -13   5   7     4185.45     4412.84    320.21 o 
 -12   5   7      299.30      205.99    241.38 o 
 -11   5   7     1917.10     1784.04    280.46 o 
 -10   5   7     1821.26     1593.16    287.42 o 
  -9   5   7     1212.14      861.66    134.39 o 
  -8   5   7     1808.07     1584.07    145.22 o 
  -7   5   7       52.47      -28.53     49.23 o 
  -6   5   7     1869.54     1673.84    157.06 o 
  -6   5   7     3014.81     2257.83    171.64 o 
  -5   5   7     1533.57     1149.81     72.38 o 
  -5   5   7      951.00      746.95    130.48 o 
  -4   5   7     2067.63     1826.71     94.33 o 
  -4   5   7     1282.18     1307.91    145.03 o 
  -3   5   7     7084.39     6717.82    323.54 o 
  -3   5   7     4393.17     4842.26    374.44 o 
  -2   5   7     2231.46     2524.16    149.38 o 
  -2   5   7     4075.00     4512.88    359.50 o 
  -1   5   7     2552.09     3056.10    268.31 o 
   0   5   7     6234.27     5783.02    405.57 o 
   1   5   7     7649.33     7405.29    507.83 o 
   2   5   7      365.70      244.36    122.22 o 
   3   5   7      599.00      633.85    155.85 o 
   4   5   7     1155.75      926.05    309.30 o 
   5   5   7     2327.69     2497.23    350.91 o 
   6   5   7     3213.33     3107.15    278.62 o 
   6   5   7     2895.15     3012.97    282.74 o 
   7   5   7      102.91      -98.16    106.43 o 
   7   5   7       90.01     -121.61    121.61 o 
   8   5   7     1273.31     1379.64    190.87 o 
   8   5   7      680.84      818.44    168.08 o 
   9   5   7     2828.76     2834.28    281.32 o 
   9   5   7     2793.29     2863.83    288.57 o 
  10   5   7       90.23      179.28    145.03 o 
  10   5   7       32.52      -63.19    127.42 o 
 -14   6   7      987.25      945.23    137.79 o 
 -13   6   7     1586.79     1224.00    313.96 o 
 -12   6   7      422.93      -27.69    249.96 o 
 -11   6   7      942.82      572.30    266.76 o 
 -10   6   7     1589.97     1803.05    123.11 o 
  -9   6   7     1289.28      963.71    264.73 o 
  -8   6   7     3867.18     4052.79    202.60 o 
  -7   6   7     3310.53     2805.90    172.68 o 
  -7   6   7     2300.64     2204.78    200.31 o 
  -6   6   7     1358.34     1270.74    215.18 o 
  -6   6   7      943.97      831.16    151.94 o 
  -6   6   7     1522.24     1667.12    176.13 o 
  -5   6   7     9433.28     8792.92    420.85 o 
  -5   6   7     5849.76     6146.73    347.12 o 
  -4   6   7       71.51      103.14     80.41 o 
  -4   6   7       44.35      -55.85    136.10 o 
  -3   6   7       57.52     -159.86    159.86 o 
  -3   6   7       48.94      -90.76     90.76 o 
  -2   6   7     6368.61     6690.10    490.59 o 
  -1   6   7     4631.74     6389.12    473.83 o 
  -1   6   7     1067.39      902.64     85.50 o 
   0   6   7     4598.54     4301.37    310.77 o 
   1   6   7     2047.93     1837.36    179.28 o 
   2   6   7      203.78     -109.19    109.19 o 
   3   6   7    10179.58    11464.66    590.88 o 
   4   6   7       81.89       18.41     44.12 o 
   5   6   7      735.88      893.79    261.06 o 
   6   6   7     5563.43     6050.10    462.41 o 
   7   6   7       20.44       40.20    146.27 o 
   8   6   7     4526.03     4569.63    296.70 o 
   9   6   7      509.61      497.15     87.84 o 
  10   6   7      428.57      568.13     94.69 o 
 -13   7   7     1034.27      864.35    197.79 o 
 -12   7   7      344.02      373.53     82.89 o 
 -11   7   7     3150.13     3005.52    184.05 o 
 -10   7   7      842.32      757.91     81.77 o 
  -9   7   7     4134.59     3474.10    402.16 o 
  -8   7   7     8040.05     9098.83    728.23 o 
  -7   7   7     6428.29     6972.99    593.37 o 
  -7   7   7     9250.08     8231.30    409.38 o 
  -6   7   7    17732.03    17950.55   1196.73 o 
  -6   7   7    19871.62    19659.22   1223.67 o 
  -5   7   7    23508.88    24253.27   1497.29 o 
  -4   7   7    10701.28    10625.49    685.25 o 
  -3   7   7    20027.96    19302.81   1256.47 o 
  -2   7   7     5595.26     6022.60    407.67 o 
  -1   7   7      595.46      766.27     79.90 o 
  -1   7   7      667.31      426.42    232.42 o 
   0   7   7     9681.30     9232.07    346.94 o 
   1   7   7     2449.79     2215.14    161.66 o 
   2   7   7     1210.53     1153.45    129.66 o 
   3   7   7     2105.12     2357.59    183.87 o 
   4   7   7     6824.66     6904.39    628.97 o 
   4   7   7    10293.32    11368.88    923.13 o 
   5   7   7     3175.87     3307.63    197.19 o 
   6   7   7     8609.64     9211.62    450.71 o 
   7   7   7     3790.99     4010.04    232.13 o 
   8   7   7     3218.44     3408.56    210.53 o 
   9   7   7     6714.85     7047.81    371.63 o 
  10   7   7      578.95      592.69     95.67 o 
 -13   8   7       10.88       -5.47     52.93 o 
 -12   8   7      374.58      265.36     63.32 o 
 -11   8   7      323.37      232.75     62.82 o 
 -10   8   7     2264.08     2210.78    155.55 o 
  -9   8   7        2.32       -2.20     52.71 o 
  -8   8   7       85.98       45.40     39.35 o 
  -7   8   7    17880.86    15656.11    971.71 o 
  -6   8   7      274.86     -136.28    136.28 o 
  -6   8   7      245.26       97.00     89.81 o 
  -5   8   7     6801.88     6628.22    456.61 o 
  -4   8   7     4271.62     4519.89    236.94 o 
  -3   8   7     5523.18     4683.94    327.99 o 
  -2   8   7    16320.53    14813.77    657.24 o 
  -1   8   7      733.11      597.19     70.85 o 
  -1   8   7      821.57      339.54    234.22 o 
   0   8   7    20181.28    20354.14    893.39 o 
   1   8   7     4496.74     4326.11    196.52 o 
   2   8   7      375.08       -3.51    101.89 o 
   3   8   7    17825.66    19350.46   1241.69 o 
   4   8   7    10424.08    11682.39    949.37 o 
   5   8   7     1049.59     1166.54    109.24 o 
   6   8   7     1452.79     1598.67    131.72 o 
   7   8   7      856.07     1037.55    240.94 o 
   8   8   7     3200.94     3110.32    199.54 o 
   9   8   7      144.68      123.70     66.31 o 
 -12   9   7      710.89      771.03    108.20 o 
 -11   9   7     1681.34     1552.08    138.00 o 
 -10   9   7      267.73      271.76     74.67 o 
  -9   9   7        7.86       38.90     40.08 o 
  -8   9   7      993.69      741.60    135.26 o 
  -7   9   7       64.36      -32.39     98.69 o 
  -7   9   7       72.13      -81.08    156.04 o 
  -6   9   7      146.14       22.71    151.06 o 
  -6   9   7      130.40      -51.46     87.49 o 
  -5   9   7       19.28      -69.81     76.34 o 
  -4   9   7     1226.50     1218.46    130.85 o 
  -3   9   7       85.05       47.69     64.03 o 
  -2   9   7      977.63      922.73     88.64 o 
  -1   9   7      242.71      336.77     91.59 o 
   0   9   7      120.06       69.17     69.91 o 
   1   9   7     1490.95     1377.95     84.09 o 
   2   9   7      806.61      829.20     89.56 o 
   3   9   7     1138.36     1096.39    162.94 o 
   4   9   7        0.40       14.32     35.03 o 
   5   9   7      247.34     -202.50    251.20 o 
   6   9   7       51.51       35.02     54.65 o 
   7   9   7       20.97      -29.08     54.45 o 
   8   9   7       61.42      101.45     62.67 o 
   9   9   7      516.68      534.14     92.83 o 
 -12  10   7      330.87      529.72    114.70 o 
 -11  10   7     1406.17     1570.85    174.05 o 
 -10  10   7        6.58       29.66     70.45 o 
  -9  10   7      953.30      939.15     89.85 o 
  -8  10   7      272.70      167.63    127.54 o 
  -8  10   7      305.60      378.27    185.33 o 
  -7  10   7      605.73      484.01     96.00 o 
  -6  10   7      159.22      188.93     81.19 o 
  -5  10   7     2554.28     2225.63    145.29 o 
  -4  10   7      129.18       77.70     77.81 o 
  -3  10   7     6764.10     5685.39    395.65 o 
  -2  10   7     5683.73     5072.40    259.86 o 
  -1  10   7     7731.44     7404.20    358.72 o 
   0  10   7    25650.10    25957.79   1134.69 o 
   0  10   7    18021.80    18681.76   1178.64 o 
   1  10   7    16840.60    17611.40    640.52 o 
   2  10   7     6661.83     6663.38    329.32 o 
   3  10   7    11103.50    11985.09    974.94 o 
   4  10   7     1646.48     2019.52    105.96 o 
   5  10   7     2283.29     2416.96    120.15 o 
   6  10   7     3201.44     3602.49    158.33 o 
   7  10   7      948.69      881.75     87.98 o 
   8  10   7     1049.46     1190.65    102.57 o 
 -11  11   7     1507.32     1762.74    191.24 o 
 -10  11   7     1211.10     1261.01    151.76 o 
  -9  11   7     2361.84     2078.00    136.94 o 
  -8  11   7     1831.59     1650.97    141.06 o 
  -7  11   7     5428.46     4364.35    241.06 o 
  -6  11   7     7876.39     6863.59    337.18 o 
  -5  11   7      934.27      691.16     94.26 o 
  -4  11   7     3825.30     3167.18    255.86 o 
  -4  11   7     2594.54     2886.09    313.68 o 
  -3  11   7     1739.60     2208.18    274.17 o 
  -3  11   7      193.46       25.63     88.36 o 
  -2  11   7      462.24      502.29    208.49 o 
  -2  11   7      661.48      537.40    117.92 o 
  -1  11   7      149.27      139.81    108.83 o 
  -1  11   7      367.32      560.68    208.54 o 
   0  11   7      253.16      390.66     86.42 o 
   0  11   7      208.93      400.89    115.70 o 
   1  11   7       99.25      162.03     89.66 o 
   1  11   7      164.77      -68.33    114.86 o 
   2  11   7      630.47      680.24    208.98 o 
   2  11   7     1024.27     1194.98    172.44 o 
   3  11   7     1013.50      993.86    172.63 o 
   4  11   7     1147.16      862.31    212.36 o 
   5  11   7     1240.69     1212.92    100.48 o 
   6  11   7     1419.46     1423.96    115.06 o 
   7  11   7     1613.05     1642.21    153.53 o 
   8  11   7     1157.79     1297.19    118.63 o 
 -10  12   7     1203.98     1221.08    156.18 o 
  -9  12   7     2262.43     2157.66    142.66 o 
  -8  12   7      771.50      788.27    103.41 o 
  -7  12   7     3924.68     3219.94    280.73 o 
  -6  12   7     2002.09     2069.79    210.25 o 
  -5  12   7      689.20      778.62    161.14 o 
  -4  12   7      219.26      433.93    112.31 o 
  -4  12   7      636.82      847.75    222.23 o 
  -3  12   7      619.62     1073.79    225.19 o 
  -3  12   7      916.41      820.88    131.69 o 
  -2  12   7      290.48      132.88    101.07 o 
  -2  12   7      556.95      541.47    203.07 o 
  -1  12   7      526.42      536.84    112.01 o 
  -1  12   7      701.31      515.69    129.15 o 
   0  12   7      305.93       75.63    102.74 o 
   0  12   7       12.83      -22.00    121.84 o 
   0  12   7       97.45      169.83    153.74 o 
   1  12   7       31.68     -136.86    139.98 o 
   1  12   7       45.65      -40.72     86.91 o 
   2  12   7        0.68       -3.88    123.82 o 
   2  12   7       19.82     -114.92    114.92 o 
   3  12   7        0.19     -147.76    147.76 o 
   3  12   7      122.69      -25.61    188.22 o 
   4  12   7      162.36      104.13     61.54 o 
   5  12   7      472.45      603.94    241.77 o 
   6  12   7      431.18      459.75     88.53 o 
   7  12   7      379.40      153.45    249.40 o 
 -10  13   7      182.86      222.47    127.47 o 
  -9  13   7      640.30      671.14     95.29 o 
  -8  13   7      191.63      149.91     73.36 o 
  -7  13   7     1876.81     1755.62    215.71 o 
  -6  13   7      832.89     1041.95    194.76 o 
  -5  13   7     1141.31     1038.97    223.50 o 
  -5  13   7     1172.36     1422.49    257.87 o 
  -4  13   7     4223.05     4114.10    325.44 o 
  -4  13   7     2836.60     3935.39    389.36 o 
  -4  13   7     4339.65     4559.69    373.52 o 
  -3  13   7     2882.65     3668.65    368.88 o 
  -3  13   7     2398.57     2555.85    260.57 o 
  -3  13   7     1889.01     2052.01    209.69 o 
  -2  13   7     1432.37     1457.62    176.75 o 
  -2  13   7     1626.77     1894.37    156.49 o 
  -1  13   7      645.07      729.89    117.57 o 
  -1  13   7      234.27      175.43    154.13 o 
  -1  13   7       61.44      128.25    122.75 o 
   0  13   7      615.30      779.48    185.67 o 
   0  13   7      375.26      752.17    120.80 o 
   0  13   7      607.89      548.30    150.43 o 
   1  13   7      993.62      915.15    121.28 o 
   1  13   7      829.40      792.49    137.22 o 
   2  13   7      790.06      736.68    164.27 o 
   2  13   7      876.72     1018.40    149.60 o 
   3  13   7      369.82      237.12    138.21 o 
   4  13   7       66.70     -212.81    212.81 o 
   5  13   7      834.90      539.87    270.69 o 
   6  13   7      294.26      532.50    243.56 o 
  -8  14   7      167.50      191.15     77.16 o 
  -7  14   7       42.98     -161.37    161.37 o 
  -6  14   7     1604.14     1898.00    257.91 o 
  -5  14   7     1190.63     1449.14    282.40 o 
  -5  14   7      339.61      271.04    199.34 o 
  -4  14   7      952.59     1480.40    260.13 o 
  -4  14   7     1657.16     1242.77    224.52 o 
  -3  14   7     2438.52     2759.92    325.98 o 
  -3  14   7     3017.98     2283.98    232.08 o 
  -3  14   7     3217.90     2983.07    290.54 o 
  -2  14   7     1441.55     1403.93    207.16 o 
  -2  14   7     1077.39     1149.35    175.56 o 
  -2  14   7     1903.53     2232.23    299.80 o 
  -1  14   7     7106.22     6405.24    471.53 o 
  -1  14   7     4539.64     4616.75    269.56 o 
  -1  14   7     7236.22     7704.59    552.25 o 
   0  14   7     4126.35     3301.68    286.11 o 
   0  14   7     2774.82     3191.88    297.45 o 
   0  14   7     1917.36     1867.89    228.98 o 
   1  14   7     1939.88     1968.05    180.31 o 
   1  14   7     2187.93     1648.60    240.72 o 
   1  14   7     1956.58     1844.96    234.21 o 
   2  14   7     2888.81     3005.23    348.08 o 
   2  14   7     3579.87     3431.22    308.19 o 
   3  14   7     2087.36     1926.12    316.04 o 
   4  14   7     2998.96     3957.49    383.83 o 
   5  14   7      100.90      120.88    117.22 o 
  -7  15   7        1.40      -73.06    119.56 o 
  -6  15   7      849.09     1164.62    271.79 o 
  -5  15   7     1377.01     1242.74    160.64 o 
  -4  15   7      149.23      -78.72    125.82 o 
  -4  15   7      524.02      665.11    250.02 o 
  -3  15   7     4394.49     4187.63    346.87 o 
  -3  15   7     2524.03     2589.80    312.44 o 
  -3  15   7     4394.59     5148.93    412.47 o 
  -2  15   7      600.30      789.10    187.77 o 
  -2  15   7     1911.04     2369.76    306.07 o 
  -2  15   7       70.05       27.30    136.57 o 
  -2  15   7     1917.81     1670.73    231.66 o 
  -1  15   7       64.60      345.40    184.75 o 
  -1  15   7       56.15      178.76    154.15 o 
  -1  15   7       62.06       22.18    191.64 o 
  -1  15   7      339.95      104.25    182.94 o 
   0  15   7     1346.47     1350.64    268.59 o 
   0  15   7     2302.99     3056.83    293.84 o 
   0  15   7     2309.76     2702.88    284.03 o 
   1  15   7      762.47     1113.12    222.55 o 
   1  15   7     1258.71     1182.78    264.46 o 
   1  15   7      484.58      248.74    175.00 o 
   2  15   7       13.96        9.36    169.34 o 
   2  15   7      214.31      -94.52    235.94 o 
   3  15   7       11.95      -30.31    239.23 o 
   3  15   7       10.45       30.01    169.91 o 
  -5  16   7      405.00      706.91    288.99 o 
  -5  16   7      705.00      798.04    130.22 o 
  -4  16   7       86.20     -104.11    129.77 o 
  -3  16   7      171.07      125.97    131.00 o 
  -3  16   7      171.20       88.10    185.93 o 
  -2  16   7     1548.52     1232.71    212.14 o 
  -2  16   7     1119.14      908.64    196.16 o 
  -2  16   7     1527.88     1139.22    188.72 o 
  -1  16   7     1399.57     1364.22    206.25 o 
  -1  16   7     1583.93     1751.07    241.42 o 
  -1  16   7     1468.11     1382.44    218.76 o 
   0  16   7      115.29       45.96    169.72 o 
   0  16   7      284.16      345.22    212.34 o 
   0  16   7      662.03      642.20    226.07 o 
   1  16   7      257.30      342.15    191.79 o 
   1  16   7      196.84     -171.48    226.77 o 
   1  16   7      271.21      284.04    217.77 o 
 -14   0   8      473.79      543.11    154.02 o 
 -13   0   8       92.35      218.83    198.68 o 
 -12   0   8      953.93      954.69    163.70 o 
 -11   0   8      500.02      566.36    236.09 o 
 -10   0   8      592.93      233.24    190.68 o 
  -8   0   8     5706.44     5410.78    319.54 o 
  -7   0   8       72.82      -99.96     99.96 o 
  -6   0   8     3465.67     3587.04    226.07 o 
  -5   0   8    23823.09    25300.29   1188.37 o 
  -4   0   8     2662.12     2942.01    189.85 o 
  -3   0   8    18436.68    20215.35    954.02 o 
  -2   0   8    16506.79    19501.88    919.39 o 
  -1   0   8     7329.46     7625.41    385.48 o 
   0   0   8    17693.02    17258.98    656.14 o 
   1   0   8     1849.47     1706.85    192.31 o 
   2   0   8    16357.83    16176.63   1055.19 o 
   3   0   8       26.99      -35.97     60.48 o 
   4   0   8      464.62      310.63    113.88 o 
   5   0   8     1255.44     1471.84    147.27 o 
   6   0   8     3225.66     3403.72    231.43 o 
   7   0   8     3026.19     2048.99    182.58 o 
   8   0   8     2208.06     2042.83    214.25 o 
   9   0   8     5114.00     4838.74    383.51 o 
  10   0   8     2136.70     1795.60    206.12 o 
 -14   1   8     2077.77     2250.00    220.10 o 
 -14   1   8     1902.02     2327.18    218.56 o 
 -13   1   8      276.44      364.97    151.15 o 
 -13   1   8     1698.06     1660.07    190.48 o 
 -12   1   8      201.50      147.96    146.80 o 
 -12   1   8      351.81      417.26    156.91 o 
 -11   1   8     1662.53     1601.42    282.35 o 
 -10   1   8      421.56       50.57    132.34 o 
  -9   1   8      263.59     -109.30    109.30 o 
  -8   1   8     1663.19     1395.46    117.03 o 
  -7   1   8     7870.18     7886.30    295.20 o 
  -6   1   8     1025.89      983.96     90.55 o 
  -5   1   8    19327.64    19652.99    753.53 o 
  -4   1   8     3029.27     2692.97    245.55 o 
  -4   1   8     1878.51     1904.27    101.42 o 
  -3   1   8     1631.57     1601.19    133.24 o 
  -3   1   8     2631.05     3153.81    274.52 o 
  -2   1   8    21306.76    22452.17   1052.27 o 
  -2   1   8    34359.12    38883.04   2646.79 o 
  -1   1   8     1210.44     1290.19     88.07 o 
   0   1   8    10956.49    10720.23    329.09 o 
   1   1   8     5218.00     4699.42    201.23 o 
   2   1   8     4800.53     4328.35    242.70 o 
   3   1   8     4415.28     4813.69    259.45 o 
   4   1   8      164.90       96.95    105.95 o 
   4   1   8      749.32      763.71    150.78 o 
   5   1   8     2129.63     1724.41    202.76 o 
   5   1   8     2288.77     1841.97    168.72 o 
   6   1   8     3699.72     3486.53    241.86 o 
   6   1   8     3948.43     3679.52    245.04 o 
   7   1   8      679.31      411.82    112.22 o 
   7   1   8      168.04      -46.12    114.92 o 
   8   1   8     2845.91     2296.18    186.80 o 
   8   1   8     2506.22     2231.55    229.18 o 
   9   1   8     1408.18     1789.71    166.99 o 
   9   1   8      558.66      414.78    133.11 o 
  10   1   8      545.72      636.67    116.36 o 
  10   1   8      104.74      354.01    131.43 o 
 -14   2   8     1310.24     1551.14    193.43 o 
 -14   2   8     1002.82      962.67    172.52 o 
 -13   2   8     6808.75     6896.21    401.42 o 
 -13   2   8     6858.42     7016.03    417.22 o 
 -12   2   8     1680.19     1707.64    191.33 o 
 -12   2   8     1669.31     1663.07    271.47 o 
 -11   2   8     3304.71     3094.25    181.61 o 
 -10   2   8     5376.27     5047.19    222.84 o 
  -9   2   8     1534.39     1165.67    111.91 o 
  -8   2   8    16145.51    16048.87    557.40 o 
  -7   2   8     2128.70     2096.67    125.49 o 
  -6   2   8     4030.56     3484.54    179.74 o 
  -5   2   8     7263.82     7416.15    391.04 o 
  -4   2   8     1024.97     1088.82     91.39 o 
  -3   2   8     1425.32     1448.16    142.19 o 
  -3   2   8      883.87      728.38    104.19 o 
  -2   2   8      554.41      438.50     99.15 o 
  -2   2   8      894.04      -16.87    211.41 o 
  -1   2   8     2443.34     2542.55    172.20 o 
   0   2   8      224.79      147.06     70.31 o 
   1   2   8     4247.44     3831.88    154.70 o 
   2   2   8        1.21      129.94     86.68 o 
   3   2   8        0.91      -35.97     41.01 o 
   4   2   8     3246.09     2949.84    210.32 o 
   4   2   8     5143.36     4936.90    383.17 o 
   5   2   8      498.00      545.39    113.49 o 
   5   2   8     1760.22     1866.72    203.13 o 
   6   2   8     3394.47     3416.84    233.07 o 
   6   2   8     2041.95     1875.36    163.73 o 
   7   2   8      932.21      906.07    154.90 o 
   7   2   8      592.84      217.88    108.20 o 
   8   2   8      591.34      654.51    121.13 o 
   8   2   8     1637.41     1565.87    193.03 o 
   9   2   8     1070.79      852.79    134.58 o 
   9   2   8     1446.46     1302.45    180.90 o 
  10   2   8      111.30     -113.50    113.50 o 
  10   2   8       37.92      132.21    124.95 o 
 -14   3   8      425.76      414.47    166.20 o 
 -14   3   8      614.62      910.74    173.68 o 
 -13   3   8      255.48      262.49    143.66 o 
 -13   3   8     1461.65     1407.29    186.98 o 
 -12   3   8      403.63      905.56    254.81 o 
 -12   3   8      119.61       23.36    153.64 o 
 -11   3   8      239.03      262.11     61.40 o 
 -10   3   8       84.99      373.47    143.58 o 
  -9   3   8     2167.51     2104.62    192.65 o 
  -8   3   8     2225.60     2603.12    149.29 o 
  -7   3   8      592.14      395.34     88.50 o 
  -6   3   8     5073.40     5370.58    308.57 o 
  -5   3   8       38.63      -46.66     99.74 o 
  -4   3   8      978.16      651.98    141.42 o 
  -4   3   8      606.58      539.75    101.63 o 
  -3   3   8     1877.54     1825.79    192.09 o 
  -3   3   8     1164.30     1063.39    126.03 o 
  -2   3   8     3956.64     4078.92    242.37 o 
  -2   3   8     6380.45     6674.00    351.54 o 
  -1   3   8      523.16      863.85     98.34 o 
   0   3   8     7788.78     8475.83    344.04 o 
   1   3   8    11302.80    11764.71    450.78 o 
   2   3   8     5267.60     5339.70    286.78 o 
   3   3   8    10877.35    10403.41    499.84 o 
   4   3   8     9429.58     9270.51    648.95 o 
   4   3   8     9779.17    10022.79    694.13 o 
   5   3   8     8137.06     8724.28    478.59 o 
   5   3   8     8127.80     8661.86    613.02 o 
   6   3   8    10136.92    10300.40    551.51 o 
   6   3   8    10097.96     9649.65    524.38 o 
   7   3   8     1783.21     1747.87    168.54 o 
   7   3   8     1705.50     1704.78    208.77 o 
   8   3   8     7484.88     6533.83    384.50 o 
   8   3   8     7470.85     7171.25    530.99 o 
   9   3   8     2354.84     2244.48    236.51 o 
   9   3   8     3094.25     3238.62    494.74 o 
   9   3   8     2346.65     2132.06    189.95 o 
  10   3   8      453.97      624.56    134.99 o 
  10   3   8      596.18      338.98    138.74 o 
 -14   4   8      103.98      240.48    166.84 o 
 -13   4   8     1068.09     1130.27    184.68 o 
 -13   4   8     1094.59      394.58    150.66 o 
 -12   4   8      325.95       34.58    228.82 o 
 -11   4   8     2796.87     2528.61    161.65 o 
 -10   4   8      646.80      672.00    158.92 o 
  -9   4   8     1606.65     1516.99    149.15 o 
  -8   4   8     4853.01     4830.01    213.66 o 
  -7   4   8     1862.38     1551.86    117.39 o 
  -6   4   8     1974.76     1706.79    166.72 o 
  -6   4   8     3184.49     2017.35    153.60 o 
  -5   4   8     2409.41     2344.15    186.45 o 
  -5   4   8     3885.40     2775.59    122.46 o 
  -4   4   8     1315.33     1186.36    132.08 o 
  -4   4   8     2121.09     1784.04    103.00 o 
  -3   4   8     5653.75     5838.91    245.21 o 
  -3   4   8     3506.00     3100.79    282.70 o 
  -2   4   8     1864.97     2261.06    235.24 o 
  -2   4   8     4012.72     5082.64    462.84 o 
  -2   4   8     3007.43     3251.59    207.42 o 
  -1   4   8        7.55      364.05    114.71 o 
  -1   4   8       10.86      422.09    146.87 o 
   0   4   8     6060.85     5930.98    429.38 o 
   1   4   8      730.49      611.86    158.89 o 
   2   4   8      817.30      785.86     69.22 o 
   3   4   8      177.57      190.29     47.39 o 
   4   4   8     3479.49     3623.62    318.82 o 
   4   4   8     1570.33     1326.59    200.83 o 
   5   4   8       45.41      208.71    137.04 o 
   5   4   8     1716.18     1888.71    218.46 o 
   6   4   8     3209.06     3157.49    227.47 o 
   6   4   8     1139.78      983.42    153.45 o 
   7   4   8      562.36      609.51    152.30 o 
   7   4   8      327.38      135.38    138.31 o 
   7   4   8     1558.43     1190.86    363.76 o 
   8   4   8        6.32       25.56    121.83 o 
   8   4   8     1570.60     1792.11    211.98 o 
   9   4   8     1485.45     1766.46    177.11 o 
   9   4   8     1138.37     1086.26    178.65 o 
   9   4   8     2722.59     3703.27    513.10 o 
  10   4   8      788.13      896.01    152.32 o 
 -13   5   8      381.61      425.65    239.13 o 
 -13   5   8      175.80     -166.62    166.62 o 
 -12   5   8      122.82       72.14    270.89 o 
 -11   5   8       50.17       22.00     58.06 o 
 -10   5   8     1525.23     1345.10    188.02 o 
  -9   5   8     2256.98     2001.82    197.31 o 
  -8   5   8     3958.84     3540.57    177.66 o 
  -7   5   8      984.83      843.63    105.24 o 
  -6   5   8     8104.46     8425.92    450.47 o 
  -6   5   8    13069.19    11482.04    519.94 o 
  -5   5   8    17722.53    15934.13    512.72 o 
  -5   5   8    10990.09    12219.79    614.43 o 
  -4   5   8     3609.65     3101.78    127.51 o 
  -4   5   8     2238.41     2114.48    236.06 o 
  -3   5   8    10360.32    10516.63    350.37 o 
  -3   5   8     7795.87     8068.34    433.49 o 
  -2   5   8     9383.51    10973.59    557.12 o 
  -2   5   8     8785.13     9101.91    624.08 o 
  -1   5   8     2172.75     3425.51    306.68 o 
   0   5   8      548.92      591.95    104.63 o 
   1   5   8      965.91      830.80    142.37 o 
   2   5   8        6.57      -96.91    123.31 o 
   3   5   8      489.60      317.05    164.87 o 
   3   5   8      502.52       52.54    290.60 o 
   4   5   8      102.74     -297.77    297.77 o 
   5   5   8      204.00     -101.06    121.62 o 
   5   5   8      175.89      459.36    167.59 o 
   6   5   8      249.39       84.28    140.87 o 
   6   5   8       43.39     -129.98    129.98 o 
   7   5   8      587.15      784.34    146.59 o 
   7   5   8      634.85      251.10    156.14 o 
   8   5   8      311.02      257.23    147.23 o 
   8   5   8       25.82     -134.66    134.66 o 
   9   5   8      573.64      720.33    164.67 o 
   9   5   8      702.92      706.37    168.87 o 
 -13   6   8       81.73      110.09     71.08 o 
 -12   6   8      485.17      415.05    297.64 o 
 -11   6   8      481.40      441.09    292.69 o 
 -10   6   8      123.79      -89.38    250.88 o 
  -9   6   8      255.67      353.62    160.23 o 
  -8   6   8      967.66     1051.19    176.38 o 
  -7   6   8       21.54      231.23    150.37 o 
  -6   6   8      105.36      150.41    141.45 o 
  -6   6   8      169.91       60.88     77.57 o 
  -5   6   8     1474.74     1136.57     82.69 o 
  -5   6   8      914.51      681.84    201.51 o 
  -4   6   8     3821.72     3247.41    151.30 o 
  -4   6   8     2930.15     2826.66    344.39 o 
  -3   6   8     3263.89     2921.91    237.31 o 
  -3   6   8     3475.80     3983.04    409.65 o 
  -2   6   8     5319.14     5850.65    293.65 o 
  -2   6   8     6578.17     6987.70    471.11 o 
  -1   6   8     4808.18     6476.82    486.56 o 
   0   6   8     4752.14     4536.53    333.93 o 
   1   6   8     4105.71     3782.77    299.22 o 
   2   6   8     3817.20     3874.23    316.20 o 
   3   6   8      107.08     -120.47    140.56 o 
   3   6   8      107.33     -124.14    283.90 o 
   4   6   8      375.12      377.32     70.45 o 
   5   6   8      436.87      818.29    276.79 o 
   6   6   8      157.16      292.50     66.42 o 
   7   6   8      554.43      656.57    190.12 o 
   8   6   8     1363.69     1740.98    244.11 o 
   8   6   8     1380.15      595.17    336.19 o 
   9   6   8      421.16      570.96     93.74 o 
 -13   7   8        2.74      -32.49     65.90 o 
 -12   7   8      458.86      449.58     91.02 o 
 -11   7   8        1.20      -47.42     47.42 o 
 -10   7   8      788.98      333.75    276.31 o 
  -9   7   8        0.72     -243.30    243.30 o 
  -8   7   8      561.76      549.79    258.57 o 
  -7   7   8      523.60      134.03    130.76 o 
  -7   7   8      363.87      522.34    251.29 o 
  -7   7   8      586.78       39.24    141.74 o 
  -6   7   8      108.10     -219.96    219.96 o 
  -6   7   8       67.03      146.94    234.09 o 
  -5   7   8      893.92      686.56    145.30 o 
  -4   7   8     1997.67     2141.48    201.93 o 
  -3   7   8       51.38      -64.22    106.21 o 
  -2   7   8       69.35       83.69    105.61 o 
  -2   7   8       71.71      146.11     97.47 o 
  -1   7   8     5465.73     5638.72    278.47 o 
   0   7   8      542.31      384.49    101.25 o 
   1   7   8     1523.38     1207.34    156.54 o 
   2   7   8     3316.63     3084.33    215.90 o 
   3   7   8        2.11     -121.94    121.94 o 
   4   7   8     2866.27     2933.71    229.22 o 
   4   7   8     1725.76     1431.06    321.86 o 
   5   7   8     1400.48     1496.64    129.32 o 
   6   7   8      656.60      701.93     94.62 o 
   7   7   8     1065.56      932.18    107.72 o 
   8   7   8      103.93      -54.15     64.88 o 
   9   7   8       20.07       73.06     65.34 o 
 -12   8   8     2388.00     2228.49    169.21 o 
 -11   8   8      641.78      623.17     97.86 o 
 -10   8   8     1608.80     1516.67    132.78 o 
  -9   8   8     3036.55     2806.89    170.69 o 
  -8   8   8       40.32      -15.84     47.03 o 
  -7   8   8      558.66      335.77    156.48 o 
  -7   8   8      498.51      229.99     92.68 o 
  -6   8   8      611.64      190.48    143.66 o 
  -5   8   8      345.45      -56.30    128.64 o 
  -4   8   8      577.60      467.19    129.34 o 
  -3   8   8     1902.74     1759.33    201.52 o 
  -2   8   8     3404.74     2999.94    241.74 o 
  -1   8   8     3264.23     3993.65    440.66 o 
  -1   8   8     2912.77     2815.77    165.21 o 
   0   8   8     7622.04     8729.19    456.80 o 
   1   8   8      337.08      255.70     98.09 o 
   2   8   8     2495.75     2684.87    195.28 o 
   3   8   8     4980.66     5203.41    400.29 o 
   3   8   8     3923.05     3961.01    447.35 o 
   4   8   8      343.32      164.69    167.10 o 
   5   8   8      588.72      428.06    289.84 o 
   6   8   8      494.87      422.10     78.30 o 
   7   8   8      273.81      184.33     69.68 o 
   8   8   8       26.85      -27.98     60.60 o 
 -12   9   8       40.87       47.78     70.27 o 
 -11   9   8      682.25      642.83    100.52 o 
 -10   9   8      470.82      577.79     91.61 o 
  -9   9   8      619.96      510.77     87.65 o 
  -8   9   8       72.63       37.49    204.89 o 
  -7   9   8     4836.09     4208.50    315.24 o 
  -7   9   8     5419.62     6322.43    458.12 o 
  -6   9   8      249.15       62.87     89.70 o 
  -6   9   8      279.21      296.56    159.18 o 
  -5   9   8     1122.51     1029.87    180.00 o 
  -4   9   8     2450.33     2359.03    229.12 o 
  -4   9   8     2186.50     2323.02    199.60 o 
  -3   9   8      159.47       63.45     87.58 o 
  -2   9   8     5598.99     5423.62    273.03 o 
  -2   9   8     6274.58     7492.79    651.93 o 
  -1   9   8        3.24      -63.95     63.95 o 
   0   9   8     1281.08     1223.09    103.77 o 
   0   9   8      737.08     1798.36    243.58 o 
   1   9   8      700.80      766.38    108.09 o 
   2   9   8     1891.55     1889.91    198.95 o 
   3   9   8      522.79      647.49    153.42 o 
   3   9   8     1706.47     1992.99    314.71 o 
   4   9   8     1021.43     1233.26     85.22 o 
   5   9   8       23.82       37.89     53.59 o 
   6   9   8       18.21       44.63     57.84 o 
   7   9   8      434.38      534.75     87.81 o 
   8   9   8        3.52      -57.78     57.78 o 
 -11  10   8     1315.84     1444.55    169.54 o 
 -10  10   8     1697.28     1630.60    173.68 o 
  -9  10   8       20.34        8.23     68.27 o 
  -8  10   8     1512.11     1683.81    227.02 o 
  -7  10   8       67.86     1126.24    213.14 o 
  -7  10   8       60.56      218.12    131.61 o 
  -6  10   8      153.59      -79.65     79.65 o 
  -5  10   8      482.58      640.38    119.23 o 
  -5  10   8      540.81      755.71    186.55 o 
  -4  10   8     3553.98     4447.20    392.09 o 
  -4  10   8     5830.82     4730.81    343.78 o 
  -3  10   8      223.58      165.85     91.59 o 
  -2  10   8     1188.06     1116.32    104.73 o 
  -1  10   8     2982.72     2749.59    168.04 o 
   0  10   8     1741.74     1742.16    149.41 o 
   0  10   8      821.79      921.80    107.35 o 
   1  10   8     4999.91     5564.23    409.43 o 
   1  10   8     3221.21     3879.09    351.88 o 
   2  10   8      105.44      154.68    120.41 o 
   3  10   8      522.75      518.04    150.83 o 
   3  10   8      408.17      411.30    158.37 o 
   4  10   8      729.52      627.91    224.49 o 
   5  10   8      304.88      392.47     65.73 o 
   6  10   8      394.22      390.96     61.50 o 
   7  10   8        0.23      -46.28     56.52 o 
 -11  11   8      931.25      886.38    192.80 o 
 -10  11   8       76.92       30.96     80.25 o 
  -9  11   8      874.09      953.66    190.65 o 
  -8  11   8     1221.18     1255.79    204.91 o 
  -7  11   8      137.94      -28.90     97.19 o 
  -6  11   8    11582.85     9809.27    647.87 o 
  -5  11   8     4988.68     5638.19    474.98 o 
  -5  11   8      100.39      -67.50     93.51 o 
  -4  11   8     2173.74     1979.03    188.28 o 
  -4  11   8     1291.08     1746.91    254.89 o 
  -3  11   8     1271.58     1355.38    154.30 o 
  -3  11   8     1655.65     2490.63    293.39 o 
  -2  11   8     1742.62     1622.94    177.61 o 
  -2  11   8     1542.09     2092.91    269.43 o 
  -1  11   8      722.81      757.35     96.30 o 
  -1  11   8     1156.96     1561.38    138.90 o 
   0  11   8     1044.88      873.11    106.08 o 
   0  11   8      907.77      959.56    127.86 o 
   1  11   8      711.10      730.16    150.68 o 
   1  11   8      853.20      801.89    130.22 o 
   2  11   8     1663.85     1361.42    234.70 o 
   2  11   8     1651.13     1612.05    240.93 o 
   3  11   8     5055.09     5465.53    449.64 o 
   4  11   8     3607.64     3357.76    343.83 o 
   5  11   8     2434.20     2850.45    357.52 o 
   6  11   8     3623.24     3761.86    239.79 o 
   7  11   8       40.55      148.43    101.66 o 
 -10  12   8     1051.42     1184.26    156.67 o 
  -9  12   8        0.01      -92.69     99.31 o 
  -8  12   8     4652.51     4793.30    415.33 o 
  -7  12   8      226.43       43.83    129.22 o 
  -6  12   8     1329.02     1336.15    203.26 o 
  -5  12   8     6061.94     5462.25    397.07 o 
  -5  12   8     4466.48     5197.56    452.80 o 
  -4  12   8      250.50      195.27    101.07 o 
  -4  12   8     2724.53     3369.54    352.23 o 
  -3  12   8     3171.49     3707.44    360.53 o 
  -3  12   8     5336.83     4541.51    344.73 o 
  -2  12   8       24.60       -8.87    108.39 o 
  -2  12   8      668.56      628.89    169.52 o 
  -2  12   8     2286.11     2329.23    164.38 o 
  -1  12   8       22.91        6.33     97.05 o 
  -1  12   8       21.66     -108.35    108.35 o 
   0  12   8     1026.36     1030.74    135.27 o 
   0  12   8     1771.14     1749.42    142.19 o 
   1  12   8     1076.29     1154.02    140.27 o 
   1  12   8      561.20      463.45    104.77 o 
   2  12   8      669.49      525.85    134.93 o 
   2  12   8      749.77      415.98    160.45 o 
   3  12   8     1620.19     1130.87    231.14 o 
   4  12   8     1497.95     1329.94    278.86 o 
   5  12   8      218.53      254.13     76.72 o 
   6  12   8     1089.37      940.55    118.64 o 
  -9  13   8      294.06      338.57    135.06 o 
  -8  13   8      648.29      415.77    138.26 o 
  -7  13   8     3535.17     3343.13    299.14 o 
  -6  13   8       18.56      -98.81     98.81 o 
  -5  13   8     7074.51     7065.35    524.47 o 
  -5  13   8     4074.28     4735.82    430.24 o 
  -5  13   8     7070.61     6192.46    447.73 o 
  -4  13   8     1859.00     1593.35    189.13 o 
  -4  13   8     4077.68     4829.18    437.85 o 
  -4  13   8     2712.16     3016.15    300.61 o 
  -3  13   8      587.16      904.91    195.21 o 
  -3  13   8      362.85      495.64    137.74 o 
  -3  13   8      999.79     1715.62    265.57 o 
  -2  13   8     6673.82     6539.42    472.11 o 
  -2  13   8     3987.13     4829.95    273.59 o 
  -1  13   8     2941.95     2588.02    241.64 o 
  -1  13   8      175.49      330.88    148.01 o 
  -1  13   8      980.77     1445.18    214.29 o 
   0  13   8      816.45     1044.80    142.33 o 
   0  13   8     1291.59     1134.41    193.15 o 
   0  13   8     1312.77     1456.12    221.15 o 
   1  13   8      768.49     1054.52    154.92 o 
   1  13   8      380.72      643.00    118.82 o 
   2  13   8      269.36       81.42    131.99 o 
   3  13   8      423.54      369.69    202.98 o 
   4  13   8       52.01      -28.62     97.06 o 
   5  13   8       68.76      124.47    121.58 o 
  -7  14   8       39.29      -56.36    113.93 o 
  -6  14   8      342.78      484.72    253.64 o 
  -5  14   8     1195.42     1574.13    266.10 o 
  -5  14   8     1729.22     1471.36    242.71 o 
  -4  14   8      707.49     1327.17    242.67 o 
  -4  14   8      201.25      209.31    183.70 o 
  -3  14   8     4382.44     3983.14    328.24 o 
  -3  14   8     4382.55     4590.20    378.82 o 
  -3  14   8     2517.13     2859.18    321.56 o 
  -2  14   8     1711.44     1989.01    245.29 o 
  -2  14   8     1182.64     1094.00    180.61 o 
  -2  14   8     2544.86     3106.46    331.36 o 
  -1  14   8      984.87     1325.80    224.21 o 
  -1  14   8      987.12     1102.42    137.69 o 
  -1  14   8      842.17      998.17    179.58 o 
   0  14   8     5255.13     5681.55    319.09 o 
   0  14   8     8628.10     9502.46    669.18 o 
   0  14   8     8526.48     9337.48    650.17 o 
   1  14   8     3632.49     4565.11    421.38 o 
   2  14   8     1348.97     1611.65    282.64 o 
   3  14   8      655.18      615.86    202.69 o 
  -6  15   8      530.04      731.68    287.58 o 
  -5  15   8      536.04      550.09    115.89 o 
  -4  15   8      230.16       13.82    118.23 o 
  -4  15   8      294.84       25.36    177.80 o 
  -3  15   8      329.71      295.42    132.06 o 
  -3  15   8      357.48      317.27    186.17 o 
  -2  15   8     2321.03     2182.60    234.67 o 
  -2  15   8     1473.29     1714.51    252.20 o 
  -2  15   8     2360.81     2176.64    250.20 o 
  -1  15   8     2284.53     2632.73    306.58 o 
  -1  15   8     2257.48     1970.13    230.05 o 
  -1  15   8     2537.54     2705.92    282.67 o 
  -1  15   8     2549.27     2103.29    250.14 o 
   0  15   8     2221.05     2268.05    291.05 o 
   0  15   8     2194.05     2199.49    257.54 o 
   0  15   8     2466.44     2602.10    292.36 o 
   1  15   8     2477.57     2634.83    322.31 o 
   1  15   8     2687.74     2293.94    271.44 o 
   2  15   8     1893.95     2033.50    302.70 o 
 -13   1   9      116.98       60.67    236.47 o 
 -12   1   9      609.53      816.00    246.45 o 
 -11   1   9      269.36      279.47    144.39 o 
 -10   1   9     2461.25     2304.60    144.29 o 
  -9   1   9     2445.61     2468.39    142.55 o 
  -8   1   9       14.37     -119.30    119.30 o 
  -7   1   9      736.36      543.81     85.59 o 
  -6   1   9     2515.43     2462.18    129.09 o 
  -5   1   9     1629.38     1500.63     98.03 o 
  -4   1   9     1818.12     1931.45    132.12 o 
  -3   1   9       43.65      -64.10     64.10 o 
  -2   1   9      133.41      166.45     71.24 o 
  -1   1   9      369.53      289.73     69.46 o 
   0   1   9     2290.00     2227.90    102.75 o 
   1   1   9     2099.38     2091.06    130.74 o 
   2   1   9     3787.24     3484.75    161.97 o 
   3   1   9     2191.75     1830.52    215.58 o 
   4   1   9     1186.56     1010.85    176.85 o 
   5   1   9     2002.03     1811.36    180.80 o 
   6   1   9      107.27      -51.16    102.64 o 
   7   1   9      675.44      614.05    144.48 o 
   8   1   9      151.29      243.20    127.02 o 
   9   1   9        9.47       -2.47    120.17 o 
 -13   2   9      769.66     1021.25    273.31 o 
 -13   2   9      520.36      677.06    182.20 o 
 -12   2   9     1507.03     2041.67    326.23 o 
 -11   2   9     1136.44     1175.95    141.91 o 
 -10   2   9      144.89      308.08    102.89 o 
  -9   2   9      354.68      575.92     94.18 o 
  -8   2   9     1682.15     1548.83    117.46 o 
  -7   2   9     1747.13     1767.44    118.02 o 
  -6   2   9      137.24      131.52     73.66 o 
  -5   2   9      767.12      699.06     84.41 o 
  -4   2   9     2067.28     1969.86    114.08 o 
  -4   2   9     3333.68     3375.89    295.35 o 
  -3   2   9     2502.39     2708.14    199.98 o 
  -3   2   9     1551.78     1572.76    147.06 o 
  -2   2   9     9607.99    10379.87    414.80 o 
  -2   2   9    15493.77    18447.83   1307.64 o 
  -1   2   9     2488.57     2916.04    151.91 o 
   0   2   9     5331.24     5327.86    184.11 o 
   1   2   9     5242.82     5061.53    196.01 o 
   2   2   9      340.10      264.25     49.72 o 
   3   2   9      980.25      621.84    166.34 o 
   3   2   9     1393.01     1127.47    187.16 o 
   4   2   9      856.34      683.32    126.64 o 
   4   2   9      970.83      903.22    172.82 o 
   5   2   9      497.43      682.00    124.60 o 
   5   2   9      122.83       69.58    138.14 o 
   6   2   9      302.43      310.03    118.31 o 
   6   2   9      332.22      226.23    125.22 o 
   7   2   9      177.41      185.48    135.26 o 
   7   2   9      279.91      829.03    130.21 o 
   8   2   9      117.23       21.60    112.18 o 
   8   2   9       92.77        8.89    116.33 o 
   8   2   9      191.00     -346.87    352.27 o 
   9   2   9      158.64      -33.99    130.34 o 
   9   2   9        6.82       37.18    113.06 o 
 -13   3   9     1303.50     1314.70    196.62 o 
 -13   3   9     1291.65     1814.23    212.51 o 
 -12   3   9      130.86      154.87     69.84 o 
 -11   3   9     1813.91     1954.09    168.51 o 
 -10   3   9     2220.07     1994.21    163.10 o 
  -9   3   9       86.68       49.03     93.82 o 
  -8   3   9     6296.84     6589.07    266.31 o 
  -7   3   9     2742.12     2647.57    145.25 o 
  -6   3   9      366.48      256.21    109.37 o 
  -5   3   9     5169.71     5256.77    241.44 o 
  -4   3   9     3254.31     2654.57    331.95 o 
  -4   3   9       87.39       91.57    130.73 o 
  -4   3   9      140.92     -121.14    121.14 o 
  -3   3   9     7268.08     7640.79    404.74 o 
  -3   3   9     4507.08     3989.95    330.78 o 
  -3   3   9     4560.61     4880.92    459.36 o 
  -2   3   9     3412.08     4983.34    466.12 o 
  -2   3   9     1049.93     1091.44    245.47 o 
  -2   3   9      651.08     1506.86    197.21 o 
  -1   3   9      452.49      449.60    222.11 o 
  -1   3   9      280.60      220.64     89.05 o 
   0   3   9     1728.67     1423.71    126.60 o 
   1   3   9      689.13      603.54     86.47 o 
   2   3   9       33.18      -15.84     39.32 o 
   3   3   9      278.14       27.34    145.96 o 
   4   3   9     1731.45     1443.93    204.93 o 
   4   3   9     2176.46     2061.88    235.76 o 
   5   3   9      219.16      156.58    118.14 o 
   5   3   9      270.48      313.13    152.86 o 
   6   3   9      249.04      220.65    118.94 o 
   6   3   9     1911.72     2287.78    193.15 o 
   7   3   9      187.62     -106.66    106.66 o 
   7   3   9      354.00       82.11    129.70 o 
   8   3   9       34.85      -76.92    116.24 o 
   8   3   9      617.70      560.91    145.62 o 
   9   3   9      732.06      771.25    145.33 o 
   9   3   9     1403.79     1398.97    195.68 o 
 -13   4   9      707.01      455.49    264.61 o 
 -13   4   9      713.27      326.75    226.99 o 
 -12   4   9      639.36      696.06     97.78 o 
 -11   4   9       76.33     -200.61    200.61 o 
 -10   4   9     1936.43     1942.45    197.05 o 
  -9   4   9      292.16      357.57    119.98 o 
  -8   4   9      114.11      305.34     97.54 o 
  -7   4   9       12.21       63.68     84.19 o 
  -6   4   9     2914.59     3053.49    221.55 o 
  -5   4   9     1402.90     1419.18    154.49 o 
  -4   4   9        8.18      -67.03     67.03 o 
  -4   4   9      864.48      220.43    234.03 o 
  -3   4   9     3721.29     3844.78    259.52 o 
  -3   4   9     5995.91     6435.49    351.18 o 
  -2   4   9     2295.83     2812.41    220.70 o 
  -2   4   9       29.18     -129.94    129.94 o 
  -1   4   9     1246.41     1094.88    138.83 o 
   0   4   9      561.13      557.80     80.82 o 
   1   4   9      777.84      780.10     87.75 o 
   2   4   9      560.72      448.33     61.95 o 
   3   4   9     1217.71     1220.37    116.86 o 
   4   4   9     3088.82     2713.43    271.72 o 
   4   4   9     3333.06     3226.48    305.49 o 
   5   4   9      328.09      213.05    139.46 o 
   5   4   9      367.07      338.42    155.26 o 
   6   4   9     8457.65     8936.55    502.11 o 
   6   4   9     8245.59     8157.94    461.03 o 
   7   4   9     1358.07     1352.62    199.74 o 
   7   4   9      969.27      976.32    184.85 o 
   8   4   9     2864.04     2987.28    249.66 o 
   8   4   9     2866.75     3041.23    304.08 o 
   9   4   9     3355.71     3216.87    250.64 o 
 -13   5   9     1361.34     1203.23    287.56 o 
 -13   5   9     1261.83     1277.51    278.58 o 
 -12   5   9      301.11      302.80     77.66 o 
 -11   5   9     1530.74     1615.06    293.33 o 
 -10   5   9     2830.95     2825.75    244.11 o 
  -9   5   9      876.01     1010.92    139.40 o 
  -8   5   9    10186.04    10882.48    404.16 o 
  -7   5   9     1821.95     2235.26    198.86 o 
  -6   5   9     8653.43     9475.88    500.24 o 
  -5   5   9     6913.03     6137.70    242.73 o 
  -5   5   9     9587.94    10404.66    829.39 o 
  -5   5   9     4286.91     4572.46    390.03 o 
  -4   5   9     4305.83     4014.69    426.28 o 
  -4   5   9     2708.68     2784.28    145.89 o 
  -3   5   9     4995.94     5926.69    350.00 o 
  -3   5   9     6397.09     7055.18    346.84 o 
  -2   5   9     3557.99     3943.93    192.02 o 
  -2   5   9     4636.51     6255.35    359.29 o 
  -1   5   9       99.75      784.11    197.41 o 
  -1   5   9      143.54      214.59    165.86 o 
   0   5   9     4830.70     5090.04    281.48 o 
   1   5   9       23.21       35.61     55.72 o 
   2   5   9      214.95      158.33    173.24 o 
   3   5   9      357.92      469.30    170.73 o 
   3   5   9      528.00      510.99    280.79 o 
   3   5   9     1141.97     1473.07    361.11 o 
   4   5   9     3166.49     4728.73    512.01 o 
   5   5   9       84.93      120.60    159.80 o 
   5   5   9       32.34      655.69    149.07 o 
   6   5   9     2251.55     2565.27    219.10 o 
   6   5   9     2920.99     3607.35    335.72 o 
   7   5   9     2204.42     2379.24    265.57 o 
   7   5   9     2009.22     2016.69    248.00 o 
   8   5   9      604.76      931.78    190.46 o 
   8   5   9      100.09      293.85    138.91 o 
 -12   6   9      203.56      131.91     73.97 o 
 -11   6   9     3854.26     3462.85    201.58 o 
 -10   6   9        3.43       59.23    175.74 o 
  -9   6   9        3.48       54.10    162.44 o 
  -8   6   9      264.18      702.14    160.07 o 
  -7   6   9     1177.85     1972.29    198.23 o 
  -6   6   9        3.99      166.26    140.43 o 
  -6   6   9        6.44     -165.26    165.26 o 
  -5   6   9     8987.28     8418.54    291.83 o 
  -5   6   9     5575.63     6521.84    586.98 o 
  -4   6   9     2645.55     2253.20    122.65 o 
  -4   6   9     5054.65     4563.80    464.38 o 
  -3   6   9     5756.65     5712.73    344.99 o 
  -2   6   9    15730.08    17046.80    775.38 o 
  -2   6   9    18446.44    17779.13   1103.70 o 
  -1   6   9     2069.19     2186.25    267.49 o 
  -1   6   9     9290.95    11136.90    521.35 o 
   0   6   9    11733.05    10433.61    698.55 o 
   1   6   9    17368.22    16728.60   1085.50 o 
   2   6   9      848.19     1854.98    372.10 o 
   2   6   9      485.05      181.70    151.53 o 
   3   6   9     3981.30      857.98    223.17 o 
   3   6   9     7372.63     8889.25    807.39 o 
   3   6   9     6497.87     6869.97    517.39 o 
   4   6   9     3364.76     4514.31    491.12 o 
   5   6   9       74.28       29.65     81.15 o 
   6   6   9     5112.17     5208.51    427.07 o 
   7   6   9      429.06      400.18    140.01 o 
   8   6   9      461.46      456.68     88.53 o 
 -12   7   9       30.82       -1.51     68.27 o 
 -11   7   9      415.05      381.35     87.08 o 
 -10   7   9      287.63      303.82    294.38 o 
  -9   7   9      718.31      342.25    279.72 o 
  -8   7   9     1178.08      884.28    178.70 o 
  -7   7   9      864.53      517.15    269.48 o 
  -6   7   9      531.71     -135.26    305.54 o 
  -5   7   9     1842.24     1570.17    107.14 o 
  -4   7   9       16.65      176.40     78.34 o 
  -4   7   9      710.15      498.28    229.11 o 
  -3   7   9     1492.79     1875.02    189.75 o 
  -2   7   9     2918.08     2829.26    189.96 o 
  -2   7   9     3383.00     3357.26    269.81 o 
  -1   7   9     2705.76     2563.26    233.13 o 
   0   7   9     4611.38     5110.60    273.15 o 
   1   7   9     1405.66     1088.78    165.73 o 
   2   7   9     3009.53     3033.09    278.62 o 
   3   7   9     6228.60     6956.78    650.57 o 
   3   7   9     7249.64     7634.79    559.25 o 
   4   7   9        0.24      -48.49     48.49 o 
   5   7   9     2808.82     2621.43    181.15 o 
   6   7   9      438.47      597.15     90.60 o 
   7   7   9        0.74      -11.56     59.48 o 
   8   7   9       41.03       80.93     63.38 o 
 -12   8   9       35.03      102.09     72.91 o 
 -11   8   9     1337.43     1446.65    140.19 o 
 -10   8   9        2.94      -56.59     56.59 o 
  -9   8   9     1133.15      990.29    108.67 o 
  -8   8   9     1254.96     1126.67    112.94 o 
  -7   8   9     2032.16     2419.99    348.27 o 
  -6   8   9     2731.29     2831.93    206.52 o 
  -5   8   9      125.33      204.96    135.51 o 
  -4   8   9     3559.35     3627.27    294.53 o 
  -3   8   9        9.43      -79.84    126.50 o 
  -2   8   9     5022.62     6041.28    577.90 o 
  -2   8   9     4481.83     4410.61    331.12 o 
  -2   8   9     3118.20     3199.09    259.35 o 
  -1   8   9     2218.40     2289.11    220.21 o 
   0   8   9     2487.65     2683.28    267.97 o 
   0   8   9     2687.25     2934.75    358.76 o 
   1   8   9     8153.85     8779.33    464.72 o 
   2   8   9     1154.27     1266.19    150.81 o 
   3   8   9     8202.29     9012.98    795.83 o 
   3   8   9    11903.79    13069.00    878.92 o 
   4   8   9     3729.25     3467.69    213.30 o 
   5   8   9      361.88      356.29     76.57 o 
   6   8   9     3951.35     4142.75    249.06 o 
   7   8   9      881.66      859.91    109.71 o 
 -11   9   9     3160.33     3112.57    196.57 o 
 -10   9   9     3315.87     3112.76    190.79 o 
  -9   9   9     2561.22     2322.56    159.18 o 
  -8   9   9    14623.02    12632.00    966.76 o 
  -7   9   9    10858.48    10757.14    865.02 o 
  -6   9   9     7311.22     7329.55    514.68 o 
  -5   9   9     9808.68     9957.34    665.25 o 
  -4   9   9     5362.65     5788.27    424.72 o 
  -3   9   9     1725.53     1466.11    170.61 o 
  -2   9   9     4158.40     4245.39    324.75 o 
  -2   9   9     4660.17     6095.51    579.96 o 
  -1   9   9       42.19      -36.58     73.24 o 
   0   9   9      923.99     1250.63    198.75 o 
   0   9   9     1577.68     1616.21    274.46 o 
   1   9   9     1549.20     1487.14    138.86 o 
   2   9   9      324.59       26.91    139.39 o 
   2   9   9      985.21      901.87    286.46 o 
   3   9   9        1.30      -22.02    153.98 o 
   3   9   9     1575.27     1970.40    249.27 o 
   4   9   9     2677.66     3254.64    336.63 o 
   5   9   9      745.44      725.31     97.76 o 
   6   9   9      914.19      877.16    107.01 o 
   7   9   9      805.88     1059.23    119.87 o 
 -10  10   9      481.43      460.58    107.54 o 
  -9  10   9       94.86      168.73     84.05 o 
  -8  10   9      425.64      180.66    232.91 o 
  -7  10   9     1081.77     1293.27    194.60 o 
  -6  10   9       18.42      -64.60    107.86 o 
  -6  10   9       20.64      -79.74    187.81 o 
  -5  10   9        8.39       92.47    200.65 o 
  -5  10   9        1.08     -166.20    166.20 o 
  -4  10   9      201.47       80.94     99.69 o 
  -4  10   9      225.78       95.00    157.98 o 
  -4  10   9      116.11       96.51    182.13 o 
  -3  10   9      157.61      207.01    173.45 o 
  -3  10   9      125.10       37.27    106.17 o 
  -2  10   9     2577.87     2152.14    147.16 o 
  -1  10   9     2128.18     2211.30    152.64 o 
  -1  10   9     2319.62     2726.40    178.10 o 
   0  10   9     1692.11     1804.92    150.63 o 
   1  10   9      650.77      972.01    191.88 o 
   2  10   9      104.62      119.94     93.74 o 
   3  10   9     1391.65     1464.06    266.95 o 
   4  10   9     2606.17     2658.06    325.34 o 
   5  10   9     1397.16     1353.63    109.99 o 
   6  10   9     2146.58     2417.16    151.56 o 
 -10  11   9       15.02      -23.43     72.68 o 
  -9  11   9       88.26      142.44     82.68 o 
  -8  11   9      111.72      -65.45    104.66 o 
  -7  11   9      472.02      595.04    150.34 o 
  -6  11   9      942.44     1014.05    111.93 o 
  -5  11   9     1110.08     1165.07    223.06 o 
  -5  11   9     1234.35     1000.93    147.09 o 
  -4  11   9     2627.72     1915.76    197.15 o 
  -4  11   9     2034.53     2370.32    274.81 o 
  -3  11   9     2783.28     2302.17    213.32 o 
  -3  11   9     2717.06     2877.30    307.15 o 
  -2  11   9     2422.39     2779.53    293.83 o 
  -2  11   9     2154.86     1852.06    141.37 o 
  -1  11   9     3314.81     3033.17    190.21 o 
  -1  11   9     2821.00     2879.92    194.47 o 
   0  11   9     2321.23     2200.70    164.45 o 
   0  11   9     2744.22     2569.35    179.51 o 
   1  11   9     1398.16     1372.19    148.12 o 
   2  11   9      994.51      686.05    227.39 o 
   3  11   9     1085.82      970.43    177.42 o 
   4  11   9      296.85      180.80     74.96 o 
   5  11   9        2.77      -26.05     61.11 o 
  -9  12   9        1.38      -21.00    101.86 o 
  -8  12   9        1.65      -20.71     94.94 o 
  -7  12   9        3.03       68.30    101.70 o 
  -6  12   9      523.89      753.46    228.53 o 
  -6  12   9      908.33      417.33    129.58 o 
  -5  12   9     1365.35     1090.50    222.08 o 
  -5  12   9     1704.14     1215.32    161.69 o 
  -4  12   9     2200.47     1684.88    187.22 o 
  -4  12   9     1989.18     1881.70    262.17 o 
  -3  12   9     6704.87     5919.72    428.57 o 
  -3  12   9     4787.27     5858.13    479.67 o 
  -2  12   9     5939.38     4980.16    270.63 o 
  -2  12   9     6265.27     7420.05    575.29 o 
  -1  12   9     4026.21     3398.76    210.78 o 
  -1  12   9     4840.68     5237.03    285.58 o 
   0  12   9     3935.70     4311.43    257.38 o 
   0  12   9     3868.60     3426.33    301.53 o 
   1  12   9     3990.21     4601.20    274.85 o 
   2  12   9     3701.81     3918.09    349.31 o 
   3  12   9     2571.80     2488.79    327.35 o 
   4  12   9     1037.67     1158.67    131.25 o 
  -7  13   9      205.89      140.35    110.07 o 
  -6  13   9      427.94       66.42    208.05 o 
  -6  13   9      373.55      387.00    225.07 o 
  -6  13   9      384.68       66.78    115.18 o 
  -5  13   9      707.83      571.95    131.87 o 
  -5  13   9      754.25      797.49    218.26 o 
  -5  13   9      570.26      775.97    204.37 o 
  -4  13   9      559.91      775.99    202.03 o 
  -4  13   9      450.26      351.54    117.30 o 
  -4  13   9      535.67      302.91    185.97 o 
  -3  13   9      157.93      387.67    175.30 o 
  -3  13   9      103.60       20.84    118.24 o 
  -3  13   9      251.18      516.57    197.31 o 
  -2  13   9        2.55      -28.29     88.29 o 
  -2  13   9       45.57      231.12    188.85 o 
  -1  13   9      278.13     1032.71    232.83 o 
  -1  13   9      482.42      587.76    163.16 o 
  -1  13   9      482.72      882.36    210.48 o 
   0  13   9      237.88      161.43    124.19 o 
   0  13   9       56.61       13.68    100.42 o 
   1  13   9      433.11      645.28    209.12 o 
   1  13   9      712.20      701.68    169.48 o 
   2  13   9       55.71       46.23    109.14 o 
   3  13   9      323.19      247.46    128.58 o 
  -6  14   9       21.24       79.73    102.98 o 
  -5  14   9      367.65      656.09    205.58 o 
  -5  14   9      612.77      510.11    104.11 o 
  -4  14   9      509.69      459.51    192.12 o 
  -4  14   9      433.28      266.69    121.00 o 
  -4  14   9      507.22      153.36    180.82 o 
  -3  14   9       54.37       -0.21    164.07 o 
  -3  14   9        2.08      -78.60    112.22 o 
  -3  14   9      185.65      270.01    177.77 o 
  -2  14   9     1088.47      806.91    202.53 o 
  -2  14   9     1088.21      771.33    158.96 o 
  -2  14   9      625.83      765.40    206.40 o 
  -1  14   9      166.86        8.77    156.57 o 
  -1  14   9      559.10      674.08    205.58 o 
  -1  14   9      298.17      341.60    193.87 o 
   0  14   9      104.95       -5.32    162.62 o 
   0  14   9      131.30      166.30    197.05 o 
   1  14   9        5.67       -7.96    139.88 o 
   1  14   9       47.93      162.10    196.57 o 
 -12   0  10     1823.73     1914.07    293.34 o 
 -11   0  10     1220.16     1101.19    170.05 o 
 -10   0  10     5445.90     5687.20    349.89 o 
  -9   0  10      543.90      581.08    141.13 o 
  -8   0  10      845.14      613.76    134.51 o 
  -7   0  10        4.57      -99.46     99.46 o 
  -5   0  10     6449.13     6393.20    354.09 o 
  -4   0  10     1335.20     1265.52    144.93 o 
  -3   0  10      246.88     -108.68    108.68 o 
  -2   0  10     3259.21     3020.57    210.58 o 
  -1   0  10     2225.40     2291.72    179.62 o 
   0   0  10     5073.69     4823.47    275.70 o 
   1   0  10       68.97      140.60    144.42 o 
   2   0  10       28.27       11.44     76.22 o 
   3   0  10     4182.63     4710.26    300.02 o 
   4   0  10      847.29     1127.21    150.96 o 
   5   0  10     5982.53     5161.11    326.24 o 
   6   0  10     1547.26     2219.95    190.84 o 
   7   0  10      393.66      436.43    120.83 o 
   8   0  10     2273.26     2165.72    234.45 o 
 -13   1  10     2140.78     2852.69    354.25 o 
 -12   1  10      266.11      304.62    158.19 o 
 -11   1  10     1363.17     1558.18    130.21 o 
 -10   1  10      449.27      639.32    104.97 o 
  -9   1  10     2269.73     2316.45    141.32 o 
  -8   1  10     3475.03     3622.97    175.55 o 
  -7   1  10        1.68      -73.69     73.69 o 
  -6   1  10     3507.79     3597.24    164.78 o 
  -5   1  10       59.77      -72.48     72.48 o 
  -4   1  10     4013.86     3777.77    170.01 o 
  -3   1  10     1634.72     1289.42    116.16 o 
  -2   1  10     6415.96     6141.40    272.83 o 
  -1   1  10     1363.19     1417.76    117.49 o 
   0   1  10     2692.41     2671.75    133.80 o 
   1   1  10     4395.68     4148.14    247.74 o 
   2   1  10     1076.39      969.15    108.28 o 
   3   1  10    10115.21     9574.64    679.43 o 
   3   1  10     9995.87    10053.37    709.53 o 
   3   1  10    10913.14    10484.38    924.76 o 
   4   1  10     3973.84     3622.62    262.12 o 
   4   1  10     4126.05     4120.37    355.31 o 
   5   1  10     2585.58     2170.16    202.96 o 
   5   1  10     3710.30     3763.87    259.93 o 
   6   1  10     6748.60     6030.05    364.60 o 
   6   1  10     6812.04     6303.91    382.83 o 
   7   1  10      860.20      600.37    138.00 o 
   7   1  10      729.30      557.77    128.02 o 
   8   1  10     2269.22     1782.73    177.89 o 
   8   1  10     1896.48     1956.09    226.61 o 
 -13   2  10      404.25     1158.53    274.59 o 
 -12   2  10      106.24       29.32    129.18 o 
 -11   2  10       69.58      187.46    110.54 o 
 -10   2  10     5671.76     5759.38    249.26 o 
  -9   2  10     1447.11     1363.29    117.16 o 
  -8   2  10     4177.52     4182.20    193.45 o 
  -7   2  10     6292.63     5900.21    241.79 o 
  -6   2  10     2987.55     2866.30    163.06 o 
  -5   2  10    10745.24    10828.31    440.89 o 
  -4   2  10     3668.09     3634.19    312.87 o 
  -4   2  10     5915.13     5821.80    342.76 o 
  -3   2  10    10249.57    11759.52    895.85 o 
  -3   2  10    12904.81    14710.95   1089.25 o 
  -3   2  10     8002.53     7902.61    566.26 o 
  -2   2  10    19538.98    20487.34    786.58 o 
  -1   2  10      788.47      709.15    129.28 o 
   0   2  10    18139.87    18719.34    735.94 o 
   1   2  10     1194.86      981.59    131.86 o 
   2   2  10        1.68      -48.46     48.46 o 
   3   2  10     3614.64     4076.67    350.15 o 
   3   2  10     3615.89     4090.29    479.31 o 
   3   2  10     1627.87     1557.75    219.43 o 
   4   2  10     1571.73     1583.21    164.69 o 
   4   2  10      810.23      529.00    171.64 o 
   5   2  10      629.51      761.71    129.71 o 
   5   2  10       91.08      -85.19    125.33 o 
   6   2  10      821.89      822.53    145.02 o 
   6   2  10     1849.17     2075.10    182.26 o 
   7   2  10     1016.68     1098.63    146.98 o 
   7   2  10      946.65     1278.41    194.54 o 
   8   2  10      272.85      284.30    131.58 o 
   8   2  10      499.25      559.16    126.97 o 
 -12   3  10      284.47       98.69    160.53 o 
 -11   3  10       37.45      -78.99    110.23 o 
 -10   3  10      737.59      769.95    116.50 o 
  -9   3  10      454.52      385.42     98.45 o 
  -8   3  10       83.62      -84.73     84.73 o 
  -7   3  10     4727.85     5105.25    248.02 o 
  -6   3  10      115.57      200.36    117.02 o 
  -5   3  10     1164.72      909.50    281.07 o 
  -5   3  10     1093.93      870.17    112.18 o 
  -4   3  10      356.21      471.18    163.36 o 
  -4   3  10     1026.34      444.10    248.86 o 
  -4   3  10      574.42      807.47    182.33 o 
  -3   3  10      256.40      -58.54    147.19 o 
  -3   3  10       61.58     -150.74    150.74 o 
  -2   3  10     2412.51     1492.05    314.58 o 
  -2   3  10     1496.04     1242.05    193.00 o 
  -2   3  10     1519.44     1516.87    282.26 o 
  -1   3  10      132.40      227.88     91.89 o 
   0   3  10      186.77      105.08    142.01 o 
   1   3  10        4.00      -75.08    133.11 o 
   2   3  10      199.82      210.28     68.94 o 
   3   3  10      688.11     1011.29    317.15 o 
   3   3  10      539.99      581.74    166.27 o 
   3   3  10      541.25      726.19    168.38 o 
   4   3  10      501.79      461.54    162.80 o 
   4   3  10      351.47      218.79    159.77 o 
   5   3  10       22.95      878.20    183.40 o 
   5   3  10       95.89     -264.86    264.86 o 
   6   3  10     1922.76     2097.89    242.84 o 
   6   3  10     1831.39     2083.32    202.92 o 
   7   3  10      526.86      833.46    139.41 o 
   7   3  10      343.35      310.86    152.63 o 
   8   3  10      818.97      818.44    152.38 o 
 -12   4  10      128.14     -224.30    224.30 o 
 -11   4  10        1.10        7.76    167.82 o 
 -10   4  10     1963.07     1670.08    160.89 o 
  -9   4  10       98.62       10.09    103.07 o 
  -8   4  10     1428.96     1474.67    121.36 o 
  -7   4  10      535.71      715.90    135.76 o 
  -6   4  10     1270.56     1155.99    146.14 o 
  -5   4  10     2381.73     2486.04    346.67 o 
  -5   4  10     1603.39     1597.73    140.42 o 
  -4   4  10     2209.65     2150.53    205.88 o 
  -4   4  10     1979.33     1867.65    287.07 o 
  -3   4  10     7572.14     8301.12    451.74 o 
  -3   4  10     6820.24     6823.32    465.30 o 
  -3   4  10    10998.26    11890.51    597.71 o 
  -2   4  10     4910.65     6555.65    370.35 o 
  -2   4  10     1181.42      928.91    258.93 o 
  -1   4  10      123.98       -6.35    106.54 o 
   0   4  10     2722.54     2631.76    142.23 o 
   1   4  10     1019.26     1048.02    158.26 o 
   2   4  10       96.27       30.98     54.74 o 
   3   4  10     1705.22     1394.42    199.60 o 
   4   4  10       94.78     -131.50    157.23 o 
   4   4  10      804.43      544.08    175.81 o 
   4   4  10     1273.71     1220.61    352.58 o 
   5   4  10      745.75      743.58    157.00 o 
   5   4  10      438.26      214.20    160.60 o 
   6   4  10      387.02      592.28    166.05 o 
   6   4  10      467.92      353.85    148.17 o 
   7   4  10       79.74      -33.85    137.52 o 
   7   4  10       73.22       42.47    150.23 o 
 -12   5  10     1649.42     1581.33    139.64 o 
 -11   5  10     1550.88     1091.00    270.49 o 
 -10   5  10     2385.92     2243.30    218.73 o 
  -9   5  10     2372.89     2383.27    189.21 o 
  -8   5  10     2844.27     2958.75    167.47 o 
  -7   5  10      590.22      610.84    140.37 o 
  -6   5  10      711.16      737.18    185.87 o 
  -5   5  10      685.30      623.28    271.87 o 
  -4   5  10      155.71      198.44    161.46 o 
  -4   5  10        4.48       72.72     86.78 o 
  -3   5  10      711.02      772.40    171.78 o 
  -3   5  10     1143.83     1307.33    131.84 o 
  -2   5  10     3537.92     4419.10    291.94 o 
  -2   5  10     3103.40     3743.16    303.92 o 
  -2   5  10     5004.52     5306.70    415.02 o 
  -1   5  10      607.02     1766.48    243.50 o 
   0   5  10     3722.28     3851.56    232.71 o 
   1   5  10     6224.40     5930.74    460.74 o 
   2   5  10     7997.20     8989.60    506.03 o 
   3   5  10     4266.30     4473.10    388.31 o 
   3   5  10     7993.52     9711.97    854.11 o 
   3   5  10     7424.62    10404.06    928.50 o 
   4   5  10     3808.10     4485.16    308.03 o 
   4   5  10     6907.82     8632.63    816.82 o 
   5   5  10     1507.57     1759.86    202.83 o 
   6   5  10     2358.03     1821.98    385.80 o 
   6   5  10     2219.98     2197.55    223.18 o 
   6   5  10     2216.46     1980.23    250.55 o 
   7   5  10      374.35      120.64    166.74 o 
   7   5  10      467.29      595.22    188.11 o 
 -12   6  10      668.80      950.21    287.26 o 
 -11   6  10      899.57      910.83    212.69 o 
 -10   6  10      735.16      809.20    188.46 o 
  -9   6  10      610.10      519.64    180.77 o 
  -8   6  10      107.76      -71.59    160.81 o 
  -7   6  10      136.86      176.76    154.76 o 
  -6   6  10      153.66     -125.82    288.87 o 
  -6   6  10       69.82      -94.26    172.09 o 
  -5   6  10       49.75     -154.74    154.74 o 
  -5   6  10       11.25     -139.57    139.57 o 
  -4   6  10     1444.15     1668.14    172.03 o 
  -4   6  10      899.82      786.27    173.53 o 
  -3   6  10      820.13     1043.83    176.48 o 
  -3   6  10      437.85      897.18    155.25 o 
  -2   6  10       59.00      177.00    128.18 o 
  -2   6  10      207.34       -9.73    196.99 o 
  -1   6  10      517.85      641.23    201.21 o 
   0   6  10        0.89      -34.82     68.66 o 
   1   6  10      213.60      586.74    190.20 o 
   2   6  10      110.39      261.25    168.84 o 
   2   6  10      239.49     1160.96    374.27 o 
   3   6  10       48.17      341.62    166.33 o 
   3   6  10      969.83     1403.72    312.82 o 
   4   6  10      403.27      363.52    189.06 o 
   5   6  10      190.98      300.40    112.24 o 
   6   6  10       47.15     -138.64    171.38 o 
   7   6  10      522.07      537.54    199.63 o 
 -11   7  10      689.55      464.56    333.27 o 
 -10   7  10        1.65     -294.42    294.42 o 
  -9   7  10       48.03     -217.65    217.65 o 
  -8   7  10     1148.48      646.43    194.55 o 
  -7   7  10       34.39       44.38     68.35 o 
  -6   7  10        4.79       35.72    141.65 o 
  -6   7  10       28.47     -301.98    301.98 o 
  -5   7  10        3.75     -207.68    207.68 o 
  -4   7  10      347.26      -97.98    116.40 o 
  -4   7  10      216.77     -213.20    213.20 o 
  -3   7  10      499.42       36.27    212.89 o 
  -2   7  10     1838.50     1896.32    269.38 o 
  -2   7  10     2321.58     1964.32    204.75 o 
  -1   7  10     1742.25     1802.44    254.97 o 
   0   7  10      202.27      165.58     86.04 o 
   1   7  10      516.85      333.20    144.80 o 
   2   7  10     1069.92     1010.17    194.26 o 
   3   7  10      532.84      461.80    189.64 o 
   4   7  10       23.04      -27.69     56.12 o 
   5   7  10       82.44       70.01     63.13 o 
   6   7  10      133.46       66.17     63.11 o 
 -11   8  10       49.74       83.22     68.72 o 
 -10   8  10      168.23      171.66     71.56 o 
  -9   8  10      252.83      220.35     73.43 o 
  -8   8  10        0.02      100.25     61.96 o 
  -7   8  10      635.39     1452.30    328.15 o 
  -6   8  10     7380.85     7273.44    632.17 o 
  -5   8  10     1474.33     1157.68    187.07 o 
  -4   8  10     7121.84     6838.53    481.55 o 
  -3   8  10     1930.78     1618.64    183.17 o 
  -2   8  10     1980.10     1948.99    205.05 o 
  -1   8  10     3041.24     3851.18    339.98 o 
  -1   8  10     3827.87     4131.45    332.65 o 
   0   8  10       34.49       27.72     74.87 o 
   1   8  10      699.60      635.89    153.56 o 
   2   8  10      160.82        0.37    151.83 o 
   2   8  10      519.29      301.07    164.27 o 
   3   8  10      219.56     -128.60    171.15 o 
   4   8  10      125.95       41.22     63.29 o 
   5   8  10      302.72      347.78     81.58 o 
   6   8  10      544.01      484.04     91.72 o 
 -10   9  10       18.79      -34.01     63.42 o 
  -9   9  10      137.57      144.29     69.47 o 
  -8   9  10     1685.55     1807.88    146.15 o 
  -7   9  10        0.62     -148.90    296.48 o 
  -6   9  10     4003.33     4261.38    457.48 o 
  -5   9  10      116.85      114.56    143.64 o 
  -5   9  10     1580.67     2129.66    280.14 o 
  -4   9  10        3.58      -38.55    157.22 o 
  -3   9  10     2644.25     2867.88    270.66 o 
  -3   9  10     2359.54     2045.89    204.77 o 
  -2   9  10      537.27      796.98    153.09 o 
  -1   9  10       47.83      -30.24    139.64 o 
  -1   9  10      256.20      431.91    165.38 o 
   0   9  10      156.85      271.34    152.80 o 
   1   9  10      822.71      875.05    152.89 o 
   2   9  10      238.82       56.21    155.90 o 
   2   9  10      766.43      789.96    190.29 o 
   3   9  10      334.21      531.92    231.83 o 
   3   9  10      358.78      304.63    185.80 o 
   4   9  10      624.98      708.77    255.60 o 
   5   9  10        4.44      -21.21     61.70 o 
  -9  10  10       99.15       79.90     73.56 o 
  -8  10  10     1764.42     1647.32    288.09 o 
  -7  10  10     2017.38     1690.70    334.10 o 
  -6  10  10      405.33     -119.74    213.33 o 
  -5  10  10     9178.64     9139.63    629.49 o 
  -5  10  10     4876.14     4927.20    427.33 o 
  -4  10  10      215.62        0.69    108.87 o 
  -4  10  10     3610.62     3725.77    355.77 o 
  -4  10  10      241.64      344.88    170.83 o 
  -3  10  10     1341.44     1283.38    228.59 o 
  -3  10  10     2176.00     1715.27    193.01 o 
  -3  10  10     2438.57     2524.21    260.94 o 
  -2  10  10     4946.99     4678.70    362.25 o 
  -2  10  10     3767.33     3925.82    358.55 o 
  -1  10  10     2247.26     3168.14    309.24 o 
   0  10  10     1277.15     1603.98    151.76 o 
   1  10  10       38.14       63.03     98.70 o 
   2  10  10       93.40      -34.93     88.07 o 
   3  10  10      331.25      445.43    131.78 o 
   4  10  10     1308.03     1067.54    127.25 o 
  -8  11  10      100.00     -223.66    223.66 o 
  -7  11  10     3055.29     3547.91    390.18 o 
  -6  11  10     1314.68     1578.94    280.56 o 
  -5  11  10      289.02      301.49    112.62 o 
  -5  11  10      176.35      279.28    200.12 o 
  -4  11  10     2409.67     2588.90    295.24 o 
  -4  11  10     3981.72     3679.78    298.11 o 
  -3  11  10     2561.70     2767.06    305.77 o 
  -3  11  10     1509.04     1126.00    174.79 o 
  -2  11  10      932.19      684.95    110.16 o 
  -2  11  10     1177.77     1325.38    224.62 o 
  -1  11  10      721.99      539.83    144.27 o 
  -1  11  10      811.47     1404.07    221.01 o 
   0  11  10     1003.17     1028.73    140.16 o 
   1  11  10      920.24      602.58    186.27 o 
   2  11  10     1763.26     1796.88    296.88 o 
   3  11  10      110.60       -1.60    100.61 o 
  -7  12  10        0.51       94.70    103.85 o 
  -6  12  10       50.74      488.94    219.73 o 
  -5  12  10     1511.91     2072.22    268.50 o 
  -5  12  10     2567.69     2100.54    213.48 o 
  -4  12  10     1188.72     1620.78    237.03 o 
  -4  12  10      166.49      102.10    116.65 o 
  -3  12  10      797.30     1018.13    207.28 o 
  -3  12  10     1264.93     1402.81    125.48 o 
  -2  12  10     4924.03     4922.37    271.19 o 
  -2  12  10     3366.29     4028.41    363.72 o 
  -1  12  10      197.47       58.38     99.73 o 
  -1  12  10     2209.65     2861.85    301.69 o 
   0  12  10     2780.53     3238.46    323.93 o 
   1  12  10        1.86      -58.08     92.09 o 
   2  12  10      729.77      763.25    220.05 o 
  -5  13  10      134.09       59.31     88.85 o 
  -4  13  10      452.93      609.45    185.86 o 
  -4  13  10      689.29      330.24    114.25 o 
  -4  13  10      705.47      443.01    189.40 o 
  -3  13  10      197.44      328.50    112.15 o 
  -3  13  10      280.61      427.29    182.41 o 
  -3  13  10      406.83      481.25    177.37 o 
  -2  13  10     2769.96     3079.12    285.08 o 
  -2  13  10     1674.79     1696.46    233.03 o 
  -2  13  10     2793.78     3302.76    315.46 o 
  -1  13  10      867.60      773.51    170.50 o 
  -1  13  10     1677.46     1944.64    255.72 o 
   0  13  10     1405.56     1719.23    248.48 o 
 -12   1  11      942.70      930.25    142.84 o 
 -11   1  11     1412.60     1451.54    128.93 o 
 -10   1  11     2714.28     2826.93    162.74 o 
  -9   1  11      805.85      801.82    100.43 o 
  -8   1  11     2493.01     2571.87    146.18 o 
  -7   1  11      236.87      355.21     81.59 o 
  -6   1  11       46.12      131.17     71.86 o 
  -5   1  11      173.03      158.81     81.75 o 
  -4   1  11       85.38       75.58     84.68 o 
  -3   1  11        3.68       24.84    109.75 o 
  -2   1  11       15.55       66.26     85.11 o 
  -1   1  11     1893.49     2121.46    137.89 o 
   0   1  11      505.55      671.21    158.73 o 
   1   1  11     1094.85      766.25    106.00 o 
   2   1  11      895.69      508.28    178.02 o 
   3   1  11      957.25      878.72    185.82 o 
   3   1  11     1385.27     1102.45    392.40 o 
   4   1  11      524.50      362.74    139.90 o 
   5   1  11       91.82        8.66    123.46 o 
   6   1  11      480.97      534.24    128.63 o 
 -12   2  11      239.77      195.97    131.99 o 
 -11   2  11      515.30      436.33    113.07 o 
 -10   2  11      140.67       58.93     97.21 o 
  -9   2  11      357.49      368.05     94.83 o 
  -8   2  11     1647.54     1791.95    124.49 o 
  -7   2  11      253.04      365.89     79.02 o 
  -6   2  11     1203.05     1544.80    123.41 o 
  -5   2  11     3673.91     4234.40    438.55 o 
  -5   2  11     2936.93     3086.17    174.36 o 
  -4   2  11     2176.21     2548.63    365.10 o 
  -4   2  11      377.07      412.00    221.22 o 
  -3   2  11     1594.91     1806.23    130.44 o 
  -3   2  11     1825.90     2404.17    344.74 o 
  -2   2  11        0.96      174.50     88.09 o 
  -1   2  11      204.42       88.09     86.55 o 
   0   2  11     1510.96     1572.20    179.35 o 
   1   2  11     1599.04     1344.20    132.52 o 
   2   2  11      283.52      326.49    167.68 o 
   2   2  11      153.75      207.31    162.30 o 
   3   2  11     1277.81     1095.59    360.43 o 
   3   2  11     1563.74     1638.61    220.30 o 
   3   2  11     1203.88     1093.23    195.87 o 
   4   2  11     1173.60     1266.44    217.49 o 
   4   2  11     1230.44     1228.80    155.51 o 
   5   2  11      525.87      559.31    142.46 o 
   5   2  11      396.15      539.20    160.06 o 
   6   2  11     2088.78     2191.22    212.14 o 
   6   2  11     2548.54     2200.99    407.43 o 
   6   2  11     2084.19     1833.21    231.48 o 
 -12   3  11      268.64      554.74    172.90 o 
 -11   3  11        5.54      119.59    116.96 o 
 -10   3  11      706.03      725.56    113.04 o 
  -9   3  11     1506.27     1351.48    120.25 o 
  -8   3  11      391.73      501.28     93.79 o 
  -7   3  11      305.52      351.09     92.59 o 
  -6   3  11      278.48      180.41     88.93 o 
  -5   3  11     2214.89     2799.43    360.60 o 
  -4   3  11     2960.07     2514.74    268.09 o 
  -4   3  11     3087.92     2989.05    238.46 o 
  -3   3  11     1702.27     1738.90    202.59 o 
  -3   3  11     2745.07     3057.60    379.71 o 
  -3   3  11     2826.75     2993.30    232.83 o 
  -2   3  11     3257.71     3424.29    213.93 o 
  -2   3  11     5253.36     6084.78    542.66 o 
  -2   3  11     4300.51     5218.41    497.89 o 
  -1   3  11      113.56      299.66     95.85 o 
   0   3  11     1935.36     2095.10    145.85 o 
   1   3  11     1500.34     1283.27    127.55 o 
   2   3  11      301.63      339.95    169.60 o 
   3   3  11     2860.56     3023.46    430.38 o 
   3   3  11     2669.99     1985.62    251.59 o 
   3   3  11     2455.53     2009.91    257.50 o 
   4   3  11      102.33      235.09    163.94 o 
   4   3  11      253.97      395.57    165.20 o 
   4   3  11     2069.85     2723.55    426.99 o 
   5   3  11      733.80      536.68    152.53 o 
   5   3  11      709.23      758.11    182.22 o 
   6   3  11      151.60      276.00    143.68 o 
   6   3  11      502.79      633.76    163.65 o 
   6   3  11      881.73     1360.58    345.93 o 
 -11   4  11     1871.11     2124.94    181.35 o 
 -10   4  11      237.90      456.34    144.43 o 
  -9   4  11      310.76      365.54    108.01 o 
  -8   4  11      584.40      594.79    110.77 o 
  -7   4  11     3151.39     2978.67    305.69 o 
  -6   4  11     2516.37     2389.30    349.39 o 
  -6   4  11      585.85      463.24    162.60 o 
  -5   4  11     1932.67     1877.59    193.34 o 
  -4   4  11     6570.77     6926.44    398.77 o 
  -4   4  11     9041.29    10487.88    828.58 o 
  -3   4  11      143.40      240.63    149.66 o 
  -3   4  11     3523.54     4856.52    309.66 o 
  -2   4  11     3009.66     3174.26    249.11 o 
  -2   4  11     4765.51     5317.53    499.00 o 
  -1   4  11      483.10      761.38    166.02 o 
   0   4  11        0.41       56.07     48.22 o 
   1   4  11     1997.25     1797.36    152.14 o 
   2   4  11      212.06      211.82     73.91 o 
   3   4  11      700.26     1060.80    338.48 o 
   4   4  11      463.93      190.46    157.96 o 
   4   4  11      451.86      496.44    186.07 o 
   4   4  11     2713.22     2731.13    493.10 o 
   5   4  11      669.35      818.66    166.43 o 
   5   4  11      642.80      992.45    194.13 o 
   6   4  11      612.70      743.46    190.69 o 
   6   4  11      975.38      476.53    338.32 o 
   6   4  11      417.33      371.09    160.45 o 
 -11   5  11       16.11      433.11    192.19 o 
 -10   5  11      981.08      931.77    163.72 o 
  -9   5  11      953.17     1493.66    140.12 o 
  -8   5  11      919.85      744.18    155.01 o 
  -7   5  11      257.36      197.51    178.17 o 
  -6   5  11      401.24      703.68    309.34 o 
  -6   5  11      243.58       84.72    174.38 o 
  -5   5  11     3767.82     3623.74    426.62 o 
  -4   5  11       51.49      153.10    137.14 o 
  -4   5  11     2248.66     2320.13    218.06 o 
  -3   5  11     3320.97     3618.08    272.64 o 
  -3   5  11     5323.83     5867.63    460.54 o 
  -2   5  11     5304.33     7045.65    408.47 o 
  -1   5  11     4979.90     6348.14    481.04 o 
   0   5  11     4056.94     3582.55    332.27 o 
   1   5  11      715.05      725.17    210.81 o 
   2   5  11     1823.69     2252.65    457.95 o 
   3   5  11     3686.79     4373.90    383.73 o 
   4   5  11     1101.12     1362.26    229.81 o 
   5   5  11      882.11     1052.33    211.33 o 
   6   5  11     1537.65     1626.25    385.11 o 
   6   5  11     1081.44     1098.27    209.92 o 
 -11   6  11     1490.54     1346.77    223.77 o 
 -10   6  11     1176.94      962.91    200.90 o 
  -9   6  11      664.48      649.12    179.44 o 
  -8   6  11     6601.18     6903.51    412.56 o 
  -7   6  11       62.46       67.89    205.98 o 
  -6   6  11     2994.77     3274.10    428.51 o 
  -5   6  11     3807.59     3850.38    291.46 o 
  -4   6  11     1283.77     1062.61    190.38 o 
  -3   6  11     2599.75     2530.28    294.49 o 
  -2   6  11     1811.88     2695.25    300.58 o 
  -1   6  11      373.88      338.03     78.33 o 
   0   6  11     1047.26      945.74    112.47 o 
   1   6  11     4764.12     5299.79    341.06 o 
   2   6  11     2284.69     2797.20    423.08 o 
   3   6  11     3163.38     3026.16    204.64 o 
   4   6  11     5000.30     5412.47    460.07 o 
   5   6  11      619.62      739.28    204.61 o 
 -10   7  11     5303.16     5981.25    399.50 o 
  -9   7  11      406.03      258.04    187.44 o 
  -8   7  11     6584.19     7333.64    589.11 o 
  -7   7  11     2767.33     3865.38    386.65 o 
  -6   7  11     2484.87     2487.27    404.25 o 
  -5   7  11     6197.74     6966.13    564.65 o 
  -4   7  11     4575.77     5755.25    486.67 o 
  -3   7  11      616.32      579.19    173.77 o 
  -3   7  11     1040.98      950.54    233.99 o 
  -2   7  11     1141.25      896.20    138.59 o 
  -1   7  11      952.18     1469.73    205.73 o 
   0   7  11      355.76      316.76     80.36 o 
   1   7  11      149.76      112.41    151.94 o 
   2   7  11        4.04      207.15    178.98 o 
   2   7  11       75.60      -88.16    230.68 o 
   3   7  11      593.35      474.97     90.70 o 
   4   7  11      332.21      333.75     83.41 o 
   5   7  11       19.98       -0.11     59.82 o 
  -9   8  11       35.45       13.90     63.74 o 
  -8   8  11     1228.60     1325.76    127.11 o 
  -7   8  11      149.71       11.97     79.61 o 
  -6   8  11      524.58      713.70    111.87 o 
  -3   8  11     2343.31     2444.93    234.24 o 
  -2   8  11     1320.44     1093.61    139.95 o 
  -1   8  11      576.13      639.85    177.27 o 
  -1   8  11       24.38      127.48    206.91 o 
   0   8  11       70.03       26.92     91.62 o 
   1   8  11      527.28      456.88    212.27 o 
   2   8  11      782.18      671.02    188.00 o 
   2   8  11      770.86      522.81    185.24 o 
   3   8  11      358.12      402.63     86.85 o 
   4   8  11     2386.77     2287.48    179.78 o 
  -9   9  11       86.60       76.22     68.69 o 
  -8   9  11      455.39      379.10     80.97 o 
  -7   9  11      717.63      369.24    301.55 o 
  -6   9  11        4.48      268.45    289.45 o 
  -5   9  11     1831.78     1824.65    255.37 o 
  -5   9  11     3571.24     3591.40    414.63 o 
  -3   9  11     5052.24     4459.22    348.09 o 
  -2   9  11     8890.07     8854.93    458.41 o 
  -1   9  11     4030.11     4816.72    454.80 o 
  -1   9  11     6099.08     6709.83    512.57 o 
   0   9  11     8254.40    10172.18    794.22 o 
   1   9  11     4252.57     4126.11    351.10 o 
   2   9  11     1860.26     1812.71    240.16 o 
   3   9  11     3652.53     4875.26    448.71 o 
  -8  10  11      642.57      851.90    352.50 o 
  -7  10  11      166.25      -65.87    305.94 o 
  -6  10  11      158.66      329.83    220.67 o 
  -5  10  11      264.54      314.10    184.61 o 
  -4  10  11     1049.86     1169.10    221.23 o 
  -3  10  11     1034.85     1180.90    217.04 o 
  -3  10  11      632.18      588.57    151.48 o 
  -2  10  11     2396.25     2495.46    251.42 o 
  -2  10  11     1645.25     1742.86    240.38 o 
  -1  10  11     1694.57     1918.61    248.55 o 
   0  10  11      784.62      843.33    160.09 o 
   1  10  11     1753.88     2173.18    245.97 o 
   2  10  11        0.83      -37.45     91.72 o 
  -6  11  11      475.21      354.73    237.63 o 
  -5  11  11      359.54      400.75    192.92 o 
  -4  11  11      585.53      594.61    190.86 o 
  -3  11  11       51.36     -125.87    125.87 o 
  -3  11  11      377.15      645.68    181.12 o 
  -2  11  11      273.83      400.50    150.71 o 
  -2  11  11      179.12      206.08    154.98 o 
  -1  11  11      274.86      614.27    174.21 o 
   0  11  11      432.20      542.07    137.16 o 
   1  11  11      237.69      361.29    123.45 o 
  -4  12  11      628.51      939.55    168.97 o 
  -3  12  11      240.49      402.73    145.13 o 
  -2  12  11      467.15      483.51    104.73 o 
  -2  12  11      370.66      635.86    176.91 o 
 -11   0  12      102.23      368.60    157.25 o 
 -10   0  12     2036.53     2053.20    200.98 o 
  -9   0  12     1260.31     1108.09    153.88 o 
  -8   0  12     4041.37     4078.52    275.23 o 
  -7   0  12     5951.21     6155.52    359.20 o 
  -6   0  12     3364.21     2710.78    276.24 o 
  -5   0  12    14532.88    13537.04    925.12 o 
  -4   0  12     4407.44     5046.32    408.55 o 
  -3   0  12     1583.39     2283.61    249.18 o 
  -2   0  12    14041.38    14787.33    989.46 o 
   2   0  12      116.84      -76.71    161.32 o 
   3   0  12     3695.17     2834.59    291.41 o 
   4   0  12      944.89     1122.05    158.84 o 
   5   0  12       39.35      205.27    119.46 o 
 -11   1  12     1398.39     1420.08    132.03 o 
 -10   1  12      557.99      562.63    101.59 o 
  -9   1  12        2.17      -39.47     84.76 o 
  -8   1  12      836.84      863.80    100.19 o 
  -7   1  12        0.69       43.98     84.45 o 
  -6   1  12      760.88      888.21    106.25 o 
  -5   1  12      708.56      892.44    128.94 o 
  -4   1  12        4.89      286.82    108.71 o 
  -3   1  12     2401.34     2590.77    188.48 o 
  -3   1  12     2404.34     3170.95    388.57 o 
  -2   1  12      117.79      385.13    118.00 o 
   2   1  12      100.01      200.48    175.19 o 
   2   1  12      933.13     1578.69    399.86 o 
   2   1  12       54.20      -98.90    159.62 o 
   3   1  12     1283.76     1735.88    223.54 o 
   3   1  12      820.61     1382.79    391.42 o 
   3   1  12      797.62      835.28    183.38 o 
   4   1  12     2519.25     2073.42    245.99 o 
   4   1  12     2645.73     2434.75    218.12 o 
   5   1  12       43.61       65.32    140.30 o 
   5   1  12      812.14      729.64    394.51 o 
 -10   2  12      162.86      210.07     97.30 o 
  -9   2  12      381.08      438.51     99.11 o 
  -8   2  12        0.01      -79.46     80.51 o 
  -7   2  12      262.91      119.96     90.99 o 
  -6   2  12      266.20      316.69     88.84 o 
  -5   2  12     1050.46      917.95    281.33 o 
  -5   2  12      887.38      702.55    143.38 o 
  -4   2  12      693.78      537.98    133.86 o 
  -4   2  12     1237.38     1201.98    178.02 o 
  -3   2  12      206.98     1540.40    160.00 o 
  -3   2  12      631.98      813.86    164.02 o 
  -2   2  12     5745.47     6517.28    581.27 o 
  -2   2  12     5618.68     5256.97    293.06 o 
   1   2  12     4277.23     3303.04    315.63 o 
   2   2  12      334.86      466.84    188.50 o 
   2   2  12     3505.59     4519.06    554.41 o 
   2   2  12      819.92      718.56    197.41 o 
   3   2  12     6208.47     5854.34    474.34 o 
   3   2  12     6008.96     5504.14    452.77 o 
   4   2  12     1546.85     1599.59    223.94 o 
   4   2  12     1314.05     1205.70    173.59 o 
   5   2  12     2877.80     3463.45    506.57 o 
 -10   3  12     2501.59     2371.39    156.83 o 
  -9   3  12     1029.01     1040.60    114.55 o 
  -8   3  12     2679.70     2767.09    179.21 o 
  -7   3  12      670.25      673.02    126.91 o 
  -6   3  12        4.30      -63.69     92.78 o 
  -6   3  12      414.89      435.86    284.69 o 
  -5   3  12      281.52       76.19    154.15 o 
  -4   3  12     1350.39     1101.02    184.72 o 
  -4   3  12     1008.25     1027.91    172.09 o 
  -3   3  12      514.55      793.16    171.85 o 
  -3   3  12        1.56       77.91    123.46 o 
  -2   3  12     3626.02     3757.56    273.60 o 
  -2   3  12     3625.06     3595.18    246.79 o 
   0   3  12      416.75      206.05    107.90 o 
   1   3  12     3441.34     3356.23    224.64 o 
   2   3  12     2468.73     2906.85    321.42 o 
   2   3  12     4959.67     5851.08    627.30 o 
   3   3  12     2233.34     2988.43    303.08 o 
   3   3  12     1118.36     1125.62    219.64 o 
   4   3  12     1332.25     1455.89    199.26 o 
   4   3  12     1537.70     1684.58    236.00 o 
 -10   4  12      922.42     1071.87    125.25 o 
  -9   4  12      149.43      380.57    104.96 o 
  -8   4  12      120.71      138.50    117.03 o 
  -7   4  12     1025.10      975.17    349.17 o 
  -7   4  12      951.15      928.03    199.04 o 
  -6   4  12     1048.03      986.33    183.80 o 
  -6   4  12      465.36      282.46    128.98 o 
  -5   4  12     2233.28     1911.97    208.10 o 
  -4   4  12      580.80      619.84    170.09 o 
  -4   4  12     1553.62     1697.93    197.05 o 
  -3   4  12      427.74      383.04    167.78 o 
  -3   4  12      333.97      817.55    171.60 o 
  -2   4  12     2451.73     2282.89    221.96 o 
  -2   4  12     2324.87     2337.08    258.21 o 
  -1   4  12        1.17       96.45     67.48 o 
   0   4  12     2306.92     3469.27    516.58 o 
   1   4  12      575.74      541.05     98.40 o 
   2   4  12     1532.96     2571.28    424.91 o 
   4   4  12       72.86      133.05    315.61 o 
 -10   5  12       13.24      -58.18    153.19 o 
  -9   5  12      114.89      110.35    124.93 o 
  -8   5  12       21.76     -168.74    168.74 o 
  -7   5  12      180.41     -320.23    330.65 o 
  -6   5  12      277.58      258.25    190.03 o 
  -5   5  12      973.83      948.34    188.54 o 
  -5   5  12     1397.29     1506.04    231.42 o 
  -4   5  12     1160.60     1397.25    197.77 o 
  -3   5  12     1465.48     1300.69    192.06 o 
  -2   5  12     1101.19     1576.17    242.58 o 
  -1   5  12     1424.56     1207.89    101.59 o 
   1   5  12       26.93     -162.63    207.08 o 
   2   5  12      214.35      555.68    341.73 o 
   4   5  12       66.45      -79.17     79.17 o 
  -9   6  12      423.23       25.98    180.30 o 
  -8   6  12     1068.18     1033.57    235.01 o 
  -7   6  12     1217.49      818.04    377.50 o 
  -7   6  12      563.13      610.93    210.14 o 
  -6   6  12     2504.75     2775.97    254.48 o 
  -5   6  12     2998.56     3017.48    260.98 o 
  -4   6  12     2048.14     1905.02    220.65 o 
  -3   6  12     2715.13     2604.38    308.29 o 
  -2   6  12     3544.88     3889.86    370.35 o 
  -1   6  12     1600.31     1497.29    141.95 o 
   0   6  12       19.35      -73.03     73.03 o 
   2   6  12      164.49     -156.42    338.67 o 
   3   6  12        1.91      -80.50     80.50 o 
  -8   7  12        5.64      311.65    230.00 o 
  -7   7  12       12.53     -366.71    366.71 o 
  -6   7  12      105.03      139.38     81.61 o 
  -5   7  12      377.86      505.58    258.24 o 
  -4   7  12      201.27      132.29    246.91 o 
  -3   7  12      421.28      238.08    245.74 o 
  -2   7  12      508.15      350.56    135.53 o 
  -1   7  12      318.68      223.16     74.38 o 
   0   7  12        7.20      -76.17     76.17 o 
   1   7  12        0.62      -80.80     80.80 o 
   2   7  12      909.65     1143.96    225.51 o 
  -8   8  12      180.22      276.50     75.46 o 
  -7   8  12     1435.08     1285.07    124.83 o 
  -6   8  12     1116.35     1565.70    245.17 o 
  -5   8  12     1387.38     1196.77    208.56 o 
  -4   8  12      492.00      472.38    145.85 o 
  -3   8  12      216.46      290.26    125.68 o 
  -2   8  12      405.26      532.35     96.21 o 
  -1   8  12      664.69      489.88     94.09 o 
   0   8  12        0.68      -78.31     78.31 o 
   1   8  12       36.02       66.16     92.53 o 
   2   8  12     1089.97      857.77    164.80 o 
  -6   9  12      102.87      107.23     76.46 o 
  -5   9  12      124.33      -29.67    285.91 o 
  -5   9  12      139.97      161.72    191.90 o 
  -4   9  12      323.63      442.34    177.64 o 
  -2   9  12      654.70      881.41    186.89 o 
  -1   9  12       12.96       37.85     88.77 o 
   0   9  12      881.78     1031.05    168.88 o 
  -4  10  12       11.67      -21.39     93.91 o 
  -3  10  12      339.73      197.19    229.41 o 
  -3  10  12      203.76      123.59    149.42 o 
  -2  10  12     1294.89     1241.34    202.73 o 
  -2  10  12     2002.95     2045.33    298.38 o 
  -9   1  13        5.61       81.68     87.31 o 
  -8   1  13        7.77      -97.50     97.50 o 
  -7   1  13      383.21      459.75    110.92 o 
  -6   1  13      375.90      326.67    113.59 o 
  -5   1  13     1284.58     1392.73    159.69 o 
  -5   1  13     1054.31      965.31    192.39 o 
  -4   1  13     1088.11     1130.63    179.93 o 
  -4   1  13      442.25      599.87    179.58 o 
  -3   1  13     1603.02     1722.49    224.33 o 
  -3   1  13     1873.94     2785.77    388.15 o 
   0   1  13      934.57      855.12    119.98 o 
   2   1  13        6.22      -25.00    171.35 o 
   2   1  13      869.09     1489.14    431.26 o 
   3   1  13      230.25      474.72    377.82 o 
  -9   2  13      568.87      923.81    106.82 o 
  -8   2  13       17.99       24.40     96.58 o 
  -7   2  13      304.30      352.97     96.98 o 
  -7   2  13      315.31      801.04    268.72 o 
  -6   2  13      465.79      543.81    168.27 o 
  -6   2  13      652.20     1341.35    304.28 o 
  -5   2  13       23.36      -78.27    140.34 o 
  -5   2  13      308.69        1.15    161.47 o 
  -4   2  13      524.47      165.72    150.69 o 
  -4   2  13      538.78      478.77    168.61 o 
  -3   2  13      525.02      351.91    157.89 o 
  -3   2  13      846.31      998.85    178.49 o 
   0   2  13      502.78      364.11    134.40 o 
   2   2  13       29.33     -175.21    175.21 o 
   2   2  13       48.21       -3.16    366.52 o 
  -8   3  13        1.44      333.54     95.43 o 
  -7   3  13      501.91      850.30    107.92 o 
  -7   3  13      502.79      746.88    307.39 o 
  -6   3  13      151.47      967.00    280.42 o 
  -6   3  13      458.93      644.83    168.02 o 
  -5   3  13      547.48      753.62    176.43 o 
  -5   3  13      454.70      830.57    284.01 o 
  -5   3  13      733.24      800.49    223.55 o 
  -4   3  13        0.51      141.98    209.93 o 
  -4   3  13      278.86      389.35    171.06 o 
  -4   3  13        0.32      758.48    257.14 o 
  -3   3  13       58.66      115.02    169.43 o 
  -3   3  13       58.86        0.37    201.79 o 
   0   3  13      617.86      525.85    141.36 o 
   2   3  13       51.24       52.88    184.26 o 
   2   3  13      655.61      660.66    380.61 o 
  -8   4  13     6078.39     6440.70    312.87 o 
  -7   4  13      932.37     1122.23    139.23 o 
  -7   4  13     4655.94     4299.66    484.22 o 
  -6   4  13     1123.79     1184.14    186.85 o 
  -6   4  13     1694.95     2400.43    237.27 o 
  -5   4  13     6892.65     7384.20    434.64 o 
  -4   4  13     3803.53     4881.29    326.88 o 
  -4   4  13        4.62      803.26    192.94 o 
  -3   4  13     2839.96     3898.76    456.33 o 
  -3   4  13     1762.87     1628.18    208.51 o 
  -3   4  13     1761.11     2046.54    253.36 o 
  -2   4  13        3.98       44.96     71.36 o 
   2   4  13     1542.12     2406.08    446.36 o 
  -7   5  13     1729.63     2123.79    375.29 o 
  -7   5  13     1612.55     2167.71    276.02 o 
  -6   5  13      998.99     1028.97    197.02 o 
  -5   5  13     1124.12     1134.29    196.15 o 
  -5   5  13     1801.74     2154.27    390.83 o 
  -4   5  13     1593.84     1420.92    202.14 o 
  -3   5  13      598.21      322.90    174.04 o 
  -2   5  13     1025.46      850.44    117.76 o 
   1   5  13      226.89      131.69    110.15 o 
  -7   6  13      198.27      233.99    177.55 o 
  -6   6  13      189.97       93.71    200.00 o 
  -5   6  13     2313.16     2292.64    243.45 o 
  -4   6  13     2334.32     2622.69    312.50 o 
  -3   6  13     2341.01     2533.21    306.13 o 
  -2   6  13      256.90      333.78    147.98 o 
   0   6  13      551.29      365.49    119.49 o 
  -6   7  13        9.93      -32.55    114.14 o 
  -5   7  13     3323.88     3797.99    388.35 o 
  -4   7  13     5274.22     6420.99    532.56 o 
  -3   7  13     3542.75     4711.54    430.30 o 
  -2   7  13     4359.21     4725.60    443.57 o 
  -6   0  14      152.27      442.24    132.21 o 
  -1   0  14     3716.35     4877.68    567.90 o 
  -6   1  14      385.78     1120.66    247.70 o 
  -5   1  14     1250.58     1321.29    306.71 o 
  -5   1  14     1014.26     1044.91    146.51 o 
  -4   1  14      741.03     1048.79    190.55 o 
  -4   1  14      119.71      107.30    168.64 o 
  -1   1  14       27.22      983.39    250.99 o 
  -5   2  14      829.75      902.26    123.72 o 
  -4   2  14     1328.08     1682.09    340.98 o 
  -4   2  14      819.78      708.43    190.77 o 
  -1   2  14     1196.11     1669.95    362.30 o 
  -2   3  14     3052.84     4600.86    536.95 o 
                                                 
